# Supplementary material for: The Standing Pool of Genomic Structural Variation in a Natural Population of Mimulus guttatus
Source: Genome Biol Evol. 2013 Dec 12;6(1):53–64. doi: 10.1093/gbe/evt199 (PMC3914686; doi:10.1093/gbe/evt199)
Supplement: Supplementary Data [file supp_evt199_Table_S1.xls]

## Sheet: Sheet1
del line	scaffold	read name	start	end	length	L primer	R primer	internal	internal sz and amp with L or R external primer	epcr_del	del line result	IM62 (ref. genome, always insertion) result	Internal result	types (1 pass, 0 fail, or inconclusive)
IM109	scaffold_1	61GLPAAXX:1:106:1295:16155	35811	36773	962	AACCGTTGGTTTGTTACGTG	CGGCATACACTTTTTGTGGA	NA		1	confirm	confirm	#####	1
IM109	scaffold_2	61GLPAAXX:1:2:6457:9238	480903	482683	1780	TTTTTAGTTACGCTAAAACACCACA	ACCGGGCTTCATTTCTACCT	TGGCTGCTGAGATTTCTTCC	116, R	2	confirm	no amp	fail	0
IM109	scaffold_2	61GLPAAXX:1:115:4311:16244	4783883	4785381	1498	ATTTTGACAACCAAATGAGACA	AATATTCCCTCGGTCCCAAT	no unique site		3	confirm	confirm	#####	1
IM109	scaffold_5	61GLPAAXX:1:11:13191:9956	1332235	1333704	1469	GAATGGTTGATTGAATGTACACG	CGTTTCACCTTCTCGCTAAA	NA		4	confirm	confirm	#####	1
IM109	scaffold_13	61GLPAAXX:1:78:14319:12970	16310735	16317649	6914	GTAGCGGGCACCTATTAGTTT	CAATCACCGACGGAGTTGAC	NA		5	no amp	no amp	#####	inconclusive
IM155	scaffold_1	HWUSI-EAS1676_0031_FC:2:15:16889:19055	10774788	10776348	1560	GAAGAAGTTGTAGGCGTGGAA	ACACGTGGCAATTTTTAGGG	NA		6	fail	confirm	#####	0
IM155	scaffold_6	HWUSI-EAS1676_0031_FC:2:25:18826:19033	12393943	12397669	3726	CGCATACGCTCATCTTCGT	TCATTTAACCAGGAAATAGCAAA	GAACAAGTTTCCCGATACGC	96, R	7	confirm	no amp	confirm	1
IM155	scaffold_7	HWUSI-EAS1676_0031_FC:2:46:10038:17028	15563459	15567952	4493	CAAAAGGAGTGCAAAGCAAA	CTTAGTTTGTCCGAGCGTTTC	AAATTTGCATCTCGCTCACA	118, L	8	confirm	no amp	confirm	1
IM155	scaffold_12	HWUSI-EAS1676_0031_FC:2:119:1746:20737	4467715	4473864	6149	CATATATGACTGGCGAGATACCAT	CTTTAGTACTCCAACTCTATCCGGTAA	CCCAACATTGGGATCATATAGAA	118, R	9	confirm	no amp	confirm	1
IM624	scaffold_3	61GN1AAXX:7:78:8994:8789	11594254	11612061	17807	CGTTAAAGTGAGCCGGTTGT	TCGTGATAATGGGCGTTGTA	no unique site		10	confirm	no amp	#####	inconclusive
IM624	scaffold_6	61GN1AAXX:7:60:7857:12307	16065185	16068484	3299	GAATCGGGGGAGTGTAAGAA	GATGTGAGCGTTGTCCCAAT	TCGCAAAAGCCCTAAAATGT	119, R	11	confirm	no amp	confirm	1
IM624	scaffold_8	61GN1AAXX:7:60:9812:7006	5869369	5875339	5970	CTTTCTTACCACGCAGCATC	TCGTTGAGGTACTTGGTCGAAT	GTGCCTAATTAAGATTACCAGCTT	95, R	12	confirm	no amp	fail	0
IM624	scaffold_12	61GN1AAXX:7:85:14610:13089	21115991	21117435	1444	CTAGCACTTTCCATGGTCCAC	AACATACATTCACTGGTTTTCTGC	GGGGGTTTTTCTTAACTCATTT	157, R	13	confirm	no amp	confirm	1
IM479	scaffold_1	61GN1AAXX:8:62:8249:14513	3419479	3422914	3435	GGCGAGGCATTACATGCAG	ACGATAGATTACTAGCCCACGA	AAGGGAAGAAGAATCGAGCA	141, R	14	confirm	no amp	fail	0
IM479	scaffold_5	61GN1AAXX:8:38:7143:8582	17417581	17418613	1032	CAAACATTCTATCCGTAAGAAATTCA	ATGGCCTCCCGATTTTGT	NA		15	no amp	no amp	#####	inconclusive
IM479	scaffold_9	61GN1AAXX:8:77:10311:20172	13341142	13345973	4831	CACACCAGGATCGGTGTAAA	GATGCATCTTCAATAAAGACAATTT	CACATTGGATCAGCCCAAC	153, L	16	confirm	no amp	confirm	1
IM479	scaffold_14	61GN1AAXX:8:10:4802:6515	2428966	2431461	2495	GCGACGTCGTAAAGAGGGTA	AATTTCAAATGCAATCTTGAGC	no unique site		17	confirm	no amp	#####	inconclusive
IM479	scaffold_14	61GN1AAXX:8:35:3954:15851	15187268	15190710	3442	TGTTCGAGCAGCTTCCTCTT	AGCTACTAAAAATGTGCAAGAATGTG	AAGTGGCGATTCCTTTAGGG	134, R	18	confirm	no amp	fail	0
IM693	scaffold_4	61GN1AAXX:4:22:12363:16232	6720175	6721707	1532	GAAGAAAAGGCGGATTCAAA	TGTGACATTTGATTTCTCACAGC	TAAAGGTGGAGGGGGTTCTC	117, R	19	confirm	no amp	confirm	1
IM693	scaffold_8	61GN1AAXX:4:45:15405:8943	7326835	7328647	1812	CCTCATTCAGGGCTTCTGAG	CAGCTTCCATGCCTGAAAAT	NA		20	confirm	confirm	#####	1
IM693	scaffold_10	61GN1AAXX:4:114:14552:1927	9476088	9481412	5324	TCATCGGATGCTGAAAGAAA	CCCACATGAACTGCAAACTG	NA		21	confirm	fail	#####	0
IM693	scaffold_11	61GN1AAXX:4:94:8446:13907	910008	914614	4606	GATGCATGCAATATAACACACAA	TGTGAATTTGGTAAGTGCGAGA	no unique site		22	confirm	no amp	#####	inconclusive
IM693	scaffold_12	61GN1AAXX:4:53:15438:10153	1401600	1403050	1450	AATCTCTGCAGATTGGGAGGA	TCACACACAGTGGTTCTTCATC	GAAAAGGGCGTCGAGAATC	178, L	23	confirm	no amp	confirm	1
IM155	scaffold_10	HWUSI-EAS1676_0031_FC:2:48:5526:1490	1053319	1063773	10454	CCCATAACCTCTTCTGTTCTGC	ACCCCAGTGGTGATGTTGAT	NA		24	no amp	no amp	#####	inconclusive
IM320	scaffold_3	HWUSI-EAS1676_0031_FC:3:72:10045:6552	18644245	18648626	4381	TCGTCTGTAACCCCTTTTCTTC	TGGATGAGTGGGTTCTGGTT	NA		25	no amp	no amp	#####	inconclusive
IM320	scaffold_4	HWUSI-EAS1676_0031_FC:3:112:14643:20079	15199867	15205182	5315	ACCGACGTTAATGGCAGAAC	TTTTTGAGTGAACCACTGTGTG	TGGACTCGTAGCCCAGTAGG	119, L	26	confirm	no amp	no amp	inconclusive
IM320	scaffold_1	HWUSI-EAS1676_0031_FC:3:22:8980:17276	10904921	10906611	1690	TGATAATTTCCTTGGGCAGTG	AAACGGCTTTGTTCGTTTGT	CGTCAGTTCTGGTGGCTTTT	81, R	27	confirm	no amp	confirm	1
IM320	scaffold_8	HWUSI-EAS1676_0031_FC:3:18:15185:19929	3652496	3653890	1394	TGTAATTCCCATGATGAAGGTT	TTCAGCTAACTTCCCATGCTC	NA		28	no amp	no amp	#####	inconclusive
IM320	scaffold_6	HWUSI-EAS1676_0031_FC:3:36:9898:13216	17714573	17720900	6327	TTTGAATAAAATTCCCAGTCTTTT	AACATGGTTACAAATATTTTTCTCTGA	no unique site		29	confirm	no amp	#####	inconclusive
IM320	scaffold_4	HWUSI-EAS1676_0031_FC:3:8:6777:6708	17007557	17015318	7761	CTATTGCGTGATGGTTGGTG	TCGTCGTTTCAAGTCAATGG	NA		30	no amp	no amp	#####	inconclusive
IM320	scaffold_10	HWUSI-EAS1676_0031_FC:3:86:1680:19711	7360523	7366195	5672	CGCATAAATGCCTTGCTTC	TCGAAGCAATATGTCAAGTTTTT	TTGCAAATTTCATCCAGAATGT	99, R	31	confirm	no amp	confirm	1
IM320	scaffold_14	HWUSI-EAS1676_0031_FC:3:102:5690:19139	21868624	21872736	4112	TTTTTGGTTTGAGTGTGAAGG	TGTCAATATGGTATTTCTCATTCTG	AAATCACCATTACATTTCTGTTTTT	108, R	32	confirm	no amp	confirm	1
IM1145	scaffold_1	61GLPAAXX:2:108:14237:6950	35802	36763	961	AACCGTTGGTTTGTTACGTG	AGGGGAAATCCAATTGATGA	NA		33	confirm	confirm	#####	1
IM1145	scaffold_4	61GLPAAXX:2:72:7224:16229	13287598	13295194	7596	AATGGGAAGTGACATACCAAATC	TATCCAAAGCCACTCATCG	NA		34	no amp	no amp	#####	inconclusive
IM1145	scaffold_13	61GLPAAXX:2:90:2989:2871	13946462	13947621	1159	GCATTTGCAAACAAACTGGA	CCGAATAAATTATGTTGCACTGA	NA		35	confirm	confirm	#####	1
IM1145	scaffold_14	61GLPAAXX:2:115:11841:15895	242974	250602	7628	TGGACAGGTGACTTCAATGTG	TCACATCCCATGATTAAACTATATCAA	GAACAATATATTCCATCCCACAA	103, R	36	confirm	no amp	confirm	1
IM1145	scaffold_12	61GLPAAXX:2:72:9622:12577	1401439	1402848	1409	GAGTACGATCAAGGGGACGA	AGTTCGCCGCGGTTAAAAG	NA		37	confirm	confirm	#####	1
IM109	scaffold_3	61GLPAAXX:1:83:8353:10392	15904339	15908069	3730	CTGGCAAACGCTTCAGAATA	TCGATTTCCAACACAACAGG	TACGACCTCGGCAGACAAAT	130, R	38	confirm	no amp	confirm	1
IM109	scaffold_4	61GLPAAXX:1:5:6049:20299	14881079	14890153	9074	GGGATTTGATCTTACAATCAGCA	CATAGGGTATCGGATTTTTCACC	TGCCCCATCTTGAAGTTCTC	148, R	39	confirm	no amp	no amp	inconclusive
IM109	scaffold_13	61GLPAAXX:1:61:17851:2742	9848786	9854752	5966	TTTTGAGATATCTTTTGAGGAATGC	GGCCACACGATAGTAACAAAATC	no unique site		40	confirm	no amp	#####	inconclusive
IM155	scaffold_8	HWUSI-EAS1676_0031_FC:2:95:18344:6725	4393538	4395073	1535	TGAATAATAGGGAGGTTTTTGG	CGTGTTCTTCAATGCTGTCC	TCCTAACCACTACTAACTCACGGTAA	175, L	41	confirm	no amp	confirm	1
IM155	scaffold_10	HWUSI-EAS1676_0031_FC:2:82:8350:1742	6548503	6554312	5809	CAAGCTATTCGCCAAGCAC	GCGTTGTTGTACATGATGTCG	GGGGTCTCACAATTTGCACT	306, L	42	confirm	fail	fail	0
IM155	scaffold_10	HWUSI-EAS1676_0031_FC:2:55:10750:4527	17235679	17238826	3147	CATCTTACGAGCGGCTGAA	AGAAGCAAGAAGCTGACATGG	GCATATGGAGCAGCTAAAGGTT	88, R	43	confirm	no amp	confirm	1
IM155	scaffold_13	HWUSI-EAS1676_0031_FC:2:43:6989:11336	17097462	17102697	5235	GGGCCTTTTAGACCTTAGGTAAAT	TGAAAATTGCGGATTCATGT	no unique site		44	confirm	no amp	#####	inconclusive
IM624	scaffold_1	61GN1AAXX:7:22:4449:17864	2389516	2392249	2733	GAGCTAGAAAAATCTTGGATTGAA	CTACGTGGAGTTCCCAAAGC	AGCGGATCGGCCAATATTTA	136, L	45	confirm	no amp	confirm	1
IM624	scaffold_4	61GN1AAXX:7:85:15220:17692	14534723	14536229	1506	GCCCATGGAAAGAAATACGC	TGGGCCCAGTTATTATCTCTTG	GGGTCTCGATGCTCTGACTT	157, L	46	fail	confirm	fail	0
IM624	scaffold_5	61GN1AAXX:7:75:15833:4385	16969848	16970808	960	TTTTCAACCACATTTAATATCCAAGA	CATTCAATGCTAACATGCTTCA	NA		47	fail	confirm	#####	0
IM624	scaffold_9	61GN1AAXX:7:62:13379:13363	11328107	11330184	2077	GAACAACGGCCATGAGATAAC	CTAAATTAAGATTCGCATTATCATACA	TAACGGGATTTGTGGGATTT	161, L	48	confirm	no amp	confirm	1
