# Supplementary material for: The Standing Pool of Genomic Structural Variation in a Natural Population of Mimulus guttatus
Source: Genome Biol Evol. 2013 Dec 12;6(1):53–64. doi: 10.1093/gbe/evt199 (PMC3914686; doi:10.1093/gbe/evt199)
Supplement: Supplementary Data [file supp_evt199_Table_S2.xls]

## Sheet: aggregate_TE_family_data
family	This_Family_mobile (a)	Not_This_Family_mobile (b)	This_Fam_not_mobile (c)	Not_this_Fam_not_mobile (d)	prop_of_mobile	prop_of_genome	mobile_delta	fold_enrichment	under_or_over_represented	fisher_test_pval	bonferroni_fisher_p	odds_ratio	class
MULE	464	1391	5475	29601	0.250135	0.15609	0.0940451	1.60251	over	5.27074e-10	1.00144e-08	1.80349	II
TRIM	123	1732	1630	33446	0.0663073	0.0464705	0.0198368	1.42687	over	0.00020733	0.00393927	1.45718	I
Hop	64	1791	849	34227	0.0345013	0.0242046	0.0102968	1.42541	over	0.00717013	0.136233	1.44061	II
PIF/Harbinger	13	1842	143	34933	0.00700809	0.00407686	0.00293122	1.71899	over	0.0648938	1.23298	1.72406	II
Harbinger	21	1834	262	34814	0.0113208	0.00746949	0.00385126	1.5156	over	0.0739514	1.40508	1.5215	II
MuDR	88	1767	1539	33537	0.0474394	0.0438762	0.0035632	1.08121	over	0.450593	8.56127	1.08525	II
Tip	11	1844	180	34896	0.00592992	0.00513171	0.000798205	1.15554	over	0.616402	11.7116	1.15647	II
hAT	19	1836	330	34746	0.0102426	0.00940814	0.000834445	1.08869	over	0.710903	13.5072	1.08961	II
hel	192	1663	5181	29895	0.103504	0.147708	-0.0442038	0.700735	under	5.00102e-08	9.50195e-07	0.666184	II
Gypsy	169	1686	4598	30478	0.0911051	0.131087	-0.0399817	0.694999	under	2.01822e-07	3.83462e-06	0.664426	I
LARD	274	1581	6218	28858	0.147709	0.177272	-0.0295633	0.833232	under	0.00100768	0.019146	0.80433	I
Tag	4	1851	213	34863	0.00215633	0.00607253	-0.00391619	0.355097	under	0.0277555	0.527355	0.353703	II
PIF	10	1845	303	34773	0.00539084	0.00863839	-0.00324755	0.624056	under	0.15279	2.90301	0.622018	II
CACTA	26	1829	659	34417	0.0140162	0.0187878	-0.0047716	0.746026	under	0.156987	2.98275	0.742416	II
Tourist	0	1855	48	35028	0	0.00136846	-0.00136846	0	under	0.176032	3.3446	0	II
LINE	51	1804	1100	33976	0.0274933	0.0313605	-0.00386721	0.876685	under	0.373353	7.09371	0.873199	I
Jittery	4	1851	128	34948	0.00215633	0.00364922	-0.00149288	0.590903	under	0.421225	8.00328	0.590019	II
MLE	0	1855	21	35055	0	0.0005987	-0.0005987	0	under	0.623583	11.8481	0	II
Copia	322	1533	6199	28877	0.173585	0.176731	-0.00314562	0.982201	under	0.754745	14.3402	0.978462	I

## Sheet: indv_TE_data
TE	fisher_test_pval	over_or_under_abundant	This_Family_mobile (a)	Not_This_Family_mobile (b)	This_Fam_not_mobile (c)	Not_this_Fam_not_mobile (d)	prop_of_mobile	prop_of_genome	mobile_delta	fold_enrichment	odds_ratio
Copia1b	0.46088	NA	125	1730	2535	32541	0.0673854	0.0722716	-0.00488619	0.932391	0.927506
MULE_na13a	0.0150536	over_abundant	64	1791	874	34202	0.0345013	0.0249173	0.00958403	1.38463	1.39838
Copia1a	0.0863844	NA	41	1814	1018	34058	0.0221024	0.0290227	-0.00692027	0.761557	0.756167
Copia2	0.420459	NA	38	1817	630	34446	0.0204852	0.017961	0.00252418	1.14054	1.14348
MuDR1	2.11778e-07	over_abundant	36	1819	242	34834	0.019407	0.0068993	0.0125077	2.81289	2.84877
MULE_na99a	1.05083e-07	over_abundant	34	1821	213	34863	0.0183288	0.00607253	0.0122563	3.01832	3.05601
LARD5	0.0433972	over_abundant	34	1821	441	34635	0.0183288	0.0125727	0.00575614	1.45783	1.46638
Hop2	4.95221e-07	over_abundant	31	1824	197	34879	0.0167116	0.00561638	0.0110952	2.97551	3.00909
LARD4	0.0439398	over_abundant	31	1824	397	34679	0.0167116	0.0113183	0.00539331	1.47651	1.48461
LARD6a	0.215862	NA	27	1828	657	34419	0.0145553	0.0187308	-0.0041755	0.777078	0.773785
LARD6e	0.422219	NA	24	1831	382	34694	0.012938	0.0108906	0.00204737	1.18799	1.19046
MULE_na13b	0.280889	NA	23	1832	347	34729	0.0123989	0.0098928	0.00250612	1.25333	1.25651
Copia10	0.000929761	over_abundant	22	1833	181	34895	0.0118598	0.00516022	0.00669961	2.29832	2.3139
MULE_na99b	2.72641e-10	over_abundant	21	1834	59	35017	0.0113208	0.00168206	0.00963869	6.73028	6.7959
Gypsy40	1	NA	21	1834	407	34669	0.0113208	0.0116034	-0.000282621	0.975643	0.975364
MULE_na26b	3.8558e-11	over_abundant	19	1836	40	35036	0.0102426	0.00114038	0.00910221	8.98173	9.06432
TRIM1a	5.01396e-08	over_abundant	19	1836	68	35008	0.0102426	0.00193865	0.00830394	5.28337	5.32769
MULE_na24b	0.000233547	over_abundant	19	1836	133	34943	0.0102426	0.00379177	0.00645082	2.70127	2.71888
LARD2a	0.0516661	NA	19	1836	221	34855	0.0102426	0.0063006	0.00394198	1.62565	1.63213
Copia46	9.15041e-05	over_abundant	18	1837	112	34964	0.0097035	0.00319307	0.00651044	3.03893	3.05891
Gypsy3	0.805665	NA	18	1837	329	34747	0.0097035	0.00937963	0.000323871	1.03453	1.03487
MULE_na16	3.1433e-07	over_abundant	17	1838	62	35014	0.00916442	0.00176759	0.00739683	5.1847	5.2234
TRIM1b	2.12496e-05	over_abundant	17	1838	89	34987	0.00916442	0.00253735	0.00662707	3.61181	3.63597
TRIM2	0.0571169	NA	17	1838	196	34880	0.00916442	0.00558787	0.00357655	1.64006	1.64598
Hop1	0.0026643	over_abundant	16	1839	125	34951	0.00862534	0.00356369	0.00506165	2.42034	2.4327
MULE_na62	0.793149	NA	16	1839	290	34786	0.00862534	0.00826776	0.000357575	1.04325	1.04363
LARD6b	0.805738	NA	16	1839	333	34743	0.00862534	0.00949367	-0.000868334	0.908535	0.90774
Gypsy4	0.0421503	under_abundant	16	1839	502	34574	0.00862534	0.0143118	-0.00568644	0.602674	0.599217
Copia3	0.0137057	over_abundant	15	1840	138	34938	0.00808625	0.00393431	0.00415194	2.05531	2.06392
TRIM10	1.71588e-08	over_abundant	14	1841	30	35046	0.00754717	0.000855286	0.00669188	8.82415	8.88365
Harbinger10	0.000196473	over_abundant	14	1841	78	34998	0.00754717	0.00222374	0.00532343	3.3939	3.41211
Gypsy2a	0.0255795	over_abundant	13	1842	121	34955	0.00700809	0.00344965	0.00355843	2.03153	2.03881
MULE_na92b	0.0294305	over_abundant	13	1842	126	34950	0.00700809	0.0035922	0.00341589	1.95092	1.95763
Gypsy1b	0.885661	NA	13	1842	242	34834	0.00700809	0.0068993	0.000108782	1.01577	1.01588
Gypsy8	0.0104192	under_abundant	12	1843	458	34618	0.006469	0.0130574	-0.00658836	0.49543	0.492144
helA1r	3.03402e-05	over_abundant	11	1844	39	35037	0.00592992	0.00111187	0.00481805	5.33328	5.35913
helA2g	3.69372e-05	over_abundant	11	1844	40	35036	0.00592992	0.00114038	0.00478954	5.19995	5.225
TRIM7b	0.00252452	over_abundant	10	1845	60	35016	0.00539084	0.00171057	0.00368026	3.15148	3.16314
MULE_na125a	0.00136997	over_abundant	9	1846	45	35031	0.00485175	0.00128293	0.00356882	3.78178	3.79534
MULE_na145	0.11093	NA	9	1846	96	34980	0.00485175	0.00273691	0.00211484	1.77271	1.77648
LARD29	0.0717239	NA	9	1846	314	34762	0.00485175	0.00895199	-0.00410024	0.541975	0.539742
helA2a	0.00163043	over_abundant	8	1847	37	35039	0.00431267	0.00105485	0.00325782	4.08841	4.10179
MULE_na9	0.00369248	over_abundant	8	1847	43	35033	0.00431267	0.00122591	0.00308676	3.51793	3.52884
helH1g	0.018742	over_abundant	8	1847	59	35017	0.00431267	0.00168206	0.00263061	2.56392	2.57069
LARD7b	0.0551355	NA	8	1847	67	35009	0.00431267	0.00191014	0.00240253	2.25778	2.26323
LARD32	0.0732107	NA	8	1847	76	35000	0.00431267	0.00216672	0.00214594	1.99041	1.9947
MULE_na29b	0.0853474	NA	8	1847	80	34996	0.00431267	0.00228076	0.00203191	1.89089	1.89475
LARD2b	0.0853474	NA	8	1847	80	34996	0.00431267	0.00228076	0.00203191	1.89089	1.89475
LARD8	0.155785	NA	8	1847	89	34987	0.00431267	0.00253735	0.00177532	1.69968	1.70271
LARD7a	0.704873	NA	8	1847	138	34938	0.00431267	0.00393431	0.000378354	1.09617	1.09658
Gypsy20	0.740502	NA	8	1847	186	34890	0.00431267	0.00530277	-0.000990103	0.813286	0.812477
MULE_na134	1.55457e-05	over_abundant	7	1848	11	35065	0.00377358	0.000313605	0.00345998	12.0329	12.0747
CACTA_na5a	0.00155165	over_abundant	7	1848	28	35048	0.00377358	0.000798267	0.00297532	4.72722	4.74134
MULE_na147	0.00458615	over_abundant	7	1848	35	35041	0.00377358	0.000997833	0.00277575	3.78178	3.79232
MULE_na141	0.0120056	over_abundant	7	1848	43	35033	0.00377358	0.00122591	0.00254768	3.07819	3.08606
helH1f	0.0179184	over_abundant	7	1848	47	35029	0.00377358	0.00133995	0.00243364	2.81622	2.8231
Gypsy2b	0.0472126	over_abundant	7	1848	59	35017	0.00377358	0.00168206	0.00209152	2.24343	2.24814
MULE_na113	0.3438	NA	7	1848	90	34986	0.00377358	0.00256586	0.00120773	1.47069	1.47247
LARD20b	0.35677	NA	7	1848	94	34982	0.00377358	0.0026799	0.00109369	1.40811	1.40966
Gypsy5	1	NA	7	1848	144	34932	0.00377358	0.00410537	-0.000331786	0.919182	0.918876
LARD6d	0.610359	NA	7	1848	178	34898	0.00377358	0.00507469	-0.00130111	0.743608	0.742637
helD8b	3.0438e-10	under_abundant	7	1848	1426	33650	0.00377358	0.0406546	-0.036881	0.0928207	0.0893844
MULE_na48	0.000449821	over_abundant	6	1849	15	35061	0.0032345	0.000427643	0.00280686	7.56356	7.58486
helA2p	0.00153831	over_abundant	6	1849	20	35056	0.0032345	0.00057019	0.00266431	5.67267	5.68783
MULE_na21	0.00189462	over_abundant	6	1849	21	35055	0.0032345	0.0005987	0.0026358	5.40254	5.41683
TRIM7a	0.00970751	over_abundant	6	1849	31	35045	0.0032345	0.000883795	0.00235071	3.65979	3.66842
hAT_na16b	0.0197511	over_abundant	6	1849	37	35039	0.0032345	0.00105485	0.00217965	3.06631	3.07301
Copia17	0.0242583	over_abundant	6	1849	39	35037	0.0032345	0.00111187	0.00212263	2.90906	2.91526
MULE_na31b	0.0489426	over_abundant	6	1849	47	35029	0.0032345	0.00133995	0.00189455	2.4139	2.41849
MuDR48	0.142406	NA	6	1849	59	35017	0.0032345	0.00168206	0.00155244	1.92294	1.92593
MULE_na10	0.146666	NA	6	1849	60	35016	0.0032345	0.00171057	0.00152393	1.89089	1.89378
TRIM18	0.289435	NA	6	1849	72	35004	0.0032345	0.00205269	0.00118182	1.57574	1.57761
MULE_na102b	0.824989	NA	6	1849	104	34972	0.0032345	0.00296499	0.000269511	1.0909	1.09119
LARD20a	1	NA	6	1849	130	34946	0.0032345	0.00370624	-0.000471737	0.872718	0.872305
LARD6c	0.0583822	NA	6	1849	247	34829	0.0032345	0.00704185	-0.00380735	0.459325	0.457571
Gypsy13	0.0260508	under_abundant	6	1849	271	34805	0.0032345	0.00772608	-0.00449158	0.418647	0.416761
MULE_na65b	1.82881e-06	over_abundant	5	1850	1	35075	0.00269542	2.85095e-05	0.00266691	94.5445	94.7973
MuDR37	0.000434672	over_abundant	5	1850	9	35067	0.00269542	0.000256586	0.00243883	10.5049	10.5306
Copia12	0.0137876	over_abundant	5	1850	24	35052	0.00269542	0.000684229	0.00201119	3.93935	3.9473
MULE_na97	0.0684153	NA	5	1850	39	35037	0.00269542	0.00111187	0.00158355	2.42422	2.42807
MULE_na99c	0.187403	NA	5	1850	47	35029	0.00269542	0.00133995	0.00135547	2.01158	2.01432
Copia7	0.255004	NA	5	1850	59	35017	0.00269542	0.00168206	0.00101336	1.60245	1.60408
Hop12	0.817004	NA	5	1850	92	34984	0.00269542	0.00262288	7.25417e-05	1.02766	1.02773
MULE_na100c	1	NA	5	1850	97	34979	0.00269542	0.00276542	-7.00059e-05	0.974685	0.974617
hAT_na16a	1	NA	5	1850	102	34974	0.00269542	0.00290797	-0.000212553	0.926907	0.926709
LINE1	1	NA	5	1850	106	34970	0.00269542	0.00302201	-0.000326592	0.891929	0.891637
TRIM9	0.834914	NA	5	1850	114	34962	0.00269542	0.00325009	-0.000554668	0.829337	0.828876
LARD24	0.561016	NA	5	1850	135	34941	0.00269542	0.00384879	-0.00115337	0.700329	0.69952
LARD9	0.0115495	under_abundant	5	1850	269	34807	0.00269542	0.00766906	-0.00497364	0.351466	0.349714
PIF/Harbinger_na10	0.000652063	over_abundant	4	1851	5	35071	0.00215633	0.000142548	0.00201379	15.1271	15.1576
MULE_na92a	0.00423257	over_abundant	4	1851	10	35066	0.00215633	0.000285095	0.00187124	7.56356	7.57774
hAT_na10	0.00554437	over_abundant	4	1851	11	35065	0.00215633	0.000313605	0.00184273	6.87596	6.88866
MULE_na49	0.0261553	over_abundant	4	1851	19	35057	0.00215633	0.000541681	0.00161465	3.98082	3.98726
helH1a	0.0301722	over_abundant	4	1851	20	35056	0.00215633	0.00057019	0.00158614	3.78178	3.78779
helA2d	0.0301722	over_abundant	4	1851	20	35056	0.00215633	0.00057019	0.00158614	3.78178	3.78779
MULE_na27	0.0345328	over_abundant	4	1851	21	35055	0.00215633	0.0005987	0.00155763	3.60169	3.60732
PIF/Harbinger_na1b	0.0392395	over_abundant	4	1851	22	35054	0.00215633	0.000627209	0.00152912	3.43798	3.44325
helE1a	0.0554384	NA	4	1851	25	35051	0.00215633	0.000712738	0.0014436	3.02542	3.0298
MULE_na146	0.0554384	NA	4	1851	25	35051	0.00215633	0.000712738	0.0014436	3.02542	3.0298
MuDR12	0.104892	NA	4	1851	32	35044	0.00215633	0.000912305	0.00124403	2.36361	2.36656
LARD23a	0.121761	NA	4	1851	34	35042	0.00215633	0.000969324	0.00118701	2.22458	2.22722
LARD16	0.149044	NA	4	1851	37	35039	0.00215633	0.00105485	0.00110148	2.0442	2.04646
Gypsy9	0.158618	NA	4	1851	38	35038	0.00215633	0.00108336	0.00107297	1.99041	1.99255
Copia15	0.298114	NA	4	1851	43	35033	0.00215633	0.00122591	0.000930425	1.75897	1.76061
MULE_na124	0.304351	NA	4	1851	44	35032	0.00215633	0.00125442	0.000901915	1.71899	1.72054
Hop8	0.348602	NA	4	1851	50	35026	0.00215633	0.00142548	0.000730858	1.51271	1.51382
helK1e	0.537274	NA	4	1851	54	35022	0.00215633	0.00153951	0.00061682	1.40066	1.40152
Gypsy16	0.782069	NA	4	1851	67	35009	0.00215633	0.00191014	0.000246196	1.12889	1.12917
LARD22	1	NA	4	1851	87	34989	0.00215633	0.00248033	-0.000323994	0.869374	0.869092
Copia6	1	NA	4	1851	94	34982	0.00215633	0.0026799	-0.000523561	0.804634	0.804212
TRIM3b	0.823298	NA	4	1851	104	34972	0.00215633	0.00296499	-0.000808656	0.727265	0.726676
MULE_MITE9b	0.00117202	over_abundant	3	1852	2	35074	0.00161725	5.7019e-05	0.00156023	28.3633	28.4077
TipC8	0.00380121	over_abundant	3	1852	4	35072	0.00161725	0.000114038	0.00150321	14.1817	14.203
MULE_na64a	0.00585556	over_abundant	3	1852	5	35071	0.00161725	0.000142548	0.0014747	11.3453	11.3621
MULE_na57	0.00585556	over_abundant	3	1852	5	35071	0.00161725	0.000142548	0.0014747	11.3453	11.3621
LINE52	0.00845731	over_abundant	3	1852	6	35070	0.00161725	0.000171057	0.00144619	9.45445	9.46814
helD1i	0.0197865	over_abundant	3	1852	9	35067	0.00161725	0.000256586	0.00136066	6.30296	6.31156
helC3w	0.0197865	over_abundant	3	1852	9	35067	0.00161725	0.000256586	0.00136066	6.30296	6.31156
MULE_na76	0.0197865	over_abundant	3	1852	9	35067	0.00161725	0.000256586	0.00136066	6.30296	6.31156
LINE79	0.0197865	over_abundant	3	1852	9	35067	0.00161725	0.000256586	0.00136066	6.30296	6.31156
helA2e	0.0247782	over_abundant	3	1852	10	35066	0.00161725	0.000285095	0.00133216	5.67267	5.68024
MULE_na95	0.0247782	over_abundant	3	1852	10	35066	0.00161725	0.000285095	0.00133216	5.67267	5.68024
TagII1	0.0303816	over_abundant	3	1852	11	35065	0.00161725	0.000313605	0.00130365	5.15697	5.16371
MULE_na82	0.043396	over_abundant	3	1852	13	35063	0.00161725	0.000370624	0.00124663	4.36359	4.36904
MULE_na125b	0.043396	over_abundant	3	1852	13	35063	0.00161725	0.000370624	0.00124663	4.36359	4.36904
TRIM8a	0.0587352	NA	3	1852	15	35061	0.00161725	0.000427643	0.00118961	3.78178	3.78629
CACTA_na4	0.0587352	NA	3	1852	15	35061	0.00161725	0.000427643	0.00118961	3.78178	3.78629
helH1o	0.0672324	NA	3	1852	16	35060	0.00161725	0.000456152	0.0011611	3.54542	3.54954
MuDR22	0.0672324	NA	3	1852	16	35060	0.00161725	0.000456152	0.0011611	3.54542	3.54954
helD8a	0.0762528	NA	3	1852	17	35059	0.00161725	0.000484662	0.00113259	3.33686	3.34065
Gypsy14	0.0762528	NA	3	1852	17	35059	0.00161725	0.000484662	0.00113259	3.33686	3.34065
Copia45	0.0957665	NA	3	1852	19	35057	0.00161725	0.000541681	0.00107557	2.98561	2.98883
Copia32	0.106208	NA	3	1852	20	35056	0.00161725	0.00057019	0.00104706	2.83633	2.83931
helH1b	0.11707	NA	3	1852	21	35055	0.00161725	0.0005987	0.00101855	2.70127	2.70403
MuDR11a	0.128326	NA	3	1852	22	35054	0.00161725	0.000627209	0.000990041	2.57849	2.58104
helD1b	0.176713	NA	3	1852	26	35050	0.00161725	0.000741248	0.000876003	2.1818	2.18371
MULE_na102a	0.202536	NA	3	1852	28	35048	0.00161725	0.000798267	0.000818984	2.02595	2.02761
Gypsy24	0.202536	NA	3	1852	28	35048	0.00161725	0.000798267	0.000818984	2.02595	2.02761
MULE_na55	0.21576	NA	3	1852	29	35047	0.00161725	0.000826776	0.000790475	1.95609	1.95764
MULE_na47	0.229158	NA	3	1852	30	35046	0.00161725	0.000855286	0.000761965	1.89089	1.89233
Gypsy12a	0.229158	NA	3	1852	30	35046	0.00161725	0.000855286	0.000761965	1.89089	1.89233
MULE_na101	0.445711	NA	3	1852	36	35040	0.00161725	0.00102634	0.000590908	1.57574	1.57667
helH1xxxiii	0.452937	NA	3	1852	37	35039	0.00161725	0.00105485	0.000562398	1.53315	1.53402
helA2f	0.502177	NA	3	1852	43	35033	0.00161725	0.00122591	0.000391341	1.31923	1.31974
TRIM41	0.745557	NA	3	1852	49	35027	0.00161725	0.00139697	0.000220284	1.15769	1.15794
MULE_na7a	0.745557	NA	3	1852	49	35027	0.00161725	0.00139697	0.000220284	1.15769	1.15794
Copia9	1	NA	3	1852	58	35018	0.00161725	0.00165355	-3.63016e-05	0.978046	0.978011
LARD3	1	NA	3	1852	64	35012	0.00161725	0.00182461	-0.000207359	0.886354	0.88617
Gypsy12b	1	NA	3	1852	64	35012	0.00161725	0.00182461	-0.000207359	0.886354	0.88617
Copia5	0.630057	NA	3	1852	86	34990	0.00161725	0.00245182	-0.000834568	0.659613	0.659061
Copia11	0.169412	NA	3	1852	137	34939	0.00161725	0.0039058	-0.00228855	0.414063	0.413114
Gypsy10	0.0688682	NA	3	1852	158	34918	0.00161725	0.0045045	-0.00288725	0.35903	0.357991
Gypsy55	0.0146492	under_abundant	3	1852	200	34876	0.00161725	0.0057019	-0.00408465	0.283633	0.282473
Gypsy19	0.00767288	under_abundant	3	1852	214	34862	0.00161725	0.00610104	-0.00448379	0.265078	0.263887
MuDR8	0.000286308	under_abundant	3	1852	301	34775	0.00161725	0.00858137	-0.00696412	0.188461	0.187146
MULE_na66a	0.0227797	over_abundant	2	1853	3	35073	0.00107817	8.55286e-05	0.000992639	12.6059	12.6185
Harbinger8	0.0227797	over_abundant	2	1853	3	35073	0.00107817	8.55286e-05	0.000992639	12.6059	12.6185
helD1a	0.0330414	over_abundant	2	1853	4	35072	0.00107817	0.000114038	0.000964129	9.45445	9.46357
MULE_na54	0.0330414	over_abundant	2	1853	4	35072	0.00107817	0.000114038	0.000964129	9.45445	9.46357
MULE_na126	0.0330414	over_abundant	2	1853	4	35072	0.00107817	0.000114038	0.000964129	9.45445	9.46357
LINE57	0.0330414	over_abundant	2	1853	4	35072	0.00107817	0.000114038	0.000964129	9.45445	9.46357
Jittery2	0.0330414	over_abundant	2	1853	4	35072	0.00107817	0.000114038	0.000964129	9.45445	9.46357
helL1e	0.0447375	over_abundant	2	1853	5	35071	0.00107817	0.000142548	0.00093562	7.56356	7.57064
TRIM13a	0.0447375	over_abundant	2	1853	5	35071	0.00107817	0.000142548	0.00093562	7.56356	7.57064
MULE_na51	0.0576982	NA	2	1853	6	35070	0.00107817	0.000171057	0.00090711	6.30296	6.30869
LINE73	0.0576982	NA	2	1853	6	35070	0.00107817	0.000171057	0.00090711	6.30296	6.30869
LINE22	0.0576982	NA	2	1853	6	35070	0.00107817	0.000171057	0.00090711	6.30296	6.30869
Copia37	0.0576982	NA	2	1853	6	35070	0.00107817	0.000171057	0.00090711	6.30296	6.30869
MULE_na90	0.071767	NA	2	1853	7	35069	0.00107817	0.000199567	0.0008786	5.40254	5.40729
MULE_na137	0.071767	NA	2	1853	7	35069	0.00107817	0.000199567	0.0008786	5.40254	5.40729
MULE_na14a	0.0868001	NA	2	1853	8	35068	0.00107817	0.000228076	0.000850091	4.72722	4.73125
helD6a	0.102665	NA	2	1853	9	35067	0.00107817	0.000256586	0.000821581	4.20198	4.20543
helC1f	0.102665	NA	2	1853	9	35067	0.00107817	0.000256586	0.000821581	4.20198	4.20543
MULE_na59	0.102665	NA	2	1853	9	35067	0.00107817	0.000256586	0.000821581	4.20198	4.20543
helG1d	0.119241	NA	2	1853	10	35066	0.00107817	0.000285095	0.000793072	3.78178	3.78478
TRIM36	0.119241	NA	2	1853	10	35066	0.00107817	0.000285095	0.000793072	3.78178	3.78478
MULE_na32	0.119241	NA	2	1853	10	35066	0.00107817	0.000285095	0.000793072	3.78178	3.78478
LINE23	0.119241	NA	2	1853	10	35066	0.00107817	0.000285095	0.000793072	3.78178	3.78478
TipC1	0.136416	NA	2	1853	11	35065	0.00107817	0.000313605	0.000764562	3.43798	3.44061
MuDR17	0.136416	NA	2	1853	11	35065	0.00107817	0.000313605	0.000764562	3.43798	3.44061
LINE63	0.136416	NA	2	1853	11	35065	0.00107817	0.000313605	0.000764562	3.43798	3.44061
LINE32	0.136416	NA	2	1853	11	35065	0.00107817	0.000313605	0.000764562	3.43798	3.44061
helL1c	0.154088	NA	2	1853	12	35064	0.00107817	0.000342114	0.000736053	3.15148	3.1538
MuDR29	0.154088	NA	2	1853	12	35064	0.00107817	0.000342114	0.000736053	3.15148	3.1538
MuDR18	0.154088	NA	2	1853	12	35064	0.00107817	0.000342114	0.000736053	3.15148	3.1538
Gypsy18	0.154088	NA	2	1853	12	35064	0.00107817	0.000342114	0.000736053	3.15148	3.1538
MULE_na26a	0.172165	NA	2	1853	13	35063	0.00107817	0.000370624	0.000707543	2.90906	2.91112
LINE31	0.172165	NA	2	1853	13	35063	0.00107817	0.000370624	0.000707543	2.90906	2.91112
LINE10	0.172165	NA	2	1853	13	35063	0.00107817	0.000370624	0.000707543	2.90906	2.91112
helH1e	0.190561	NA	2	1853	14	35062	0.00107817	0.000399133	0.000679034	2.70127	2.70311
Gypsy43	0.190561	NA	2	1853	14	35062	0.00107817	0.000399133	0.000679034	2.70127	2.70311
helJ1c	0.209198	NA	2	1853	15	35061	0.00107817	0.000427643	0.000650524	2.52119	2.52283
PIF14	0.209198	NA	2	1853	15	35061	0.00107817	0.000427643	0.000650524	2.52119	2.52283
MULE_na107	0.209198	NA	2	1853	15	35061	0.00107817	0.000427643	0.000650524	2.52119	2.52283
CACTA_na2c	0.228005	NA	2	1853	16	35060	0.00107817	0.000456152	0.000622015	2.36361	2.36508
PIF/Harbinger_na1f	0.24692	NA	2	1853	17	35059	0.00107817	0.000484662	0.000593505	2.22458	2.2259
LARD23b	0.24692	NA	2	1853	17	35059	0.00107817	0.000484662	0.000593505	2.22458	2.2259
helD2s	0.265883	NA	2	1853	18	35058	0.00107817	0.000513171	0.000564996	2.10099	2.10218
MuDR14	0.265883	NA	2	1853	18	35058	0.00107817	0.000513171	0.000564996	2.10099	2.10218
MULE_na93a	0.284842	NA	2	1853	19	35057	0.00107817	0.000541681	0.000536486	1.99041	1.99148
MULE_na58	0.284842	NA	2	1853	19	35057	0.00107817	0.000541681	0.000536486	1.99041	1.99148
helH1r	0.303749	NA	2	1853	20	35056	0.00107817	0.00057019	0.000507977	1.89089	1.89185
helB16a	0.303749	NA	2	1853	20	35056	0.00107817	0.00057019	0.000507977	1.89089	1.89185
MULE_na8	0.303749	NA	2	1853	20	35056	0.00107817	0.00057019	0.000507977	1.89089	1.89185
Gypsy33	0.303749	NA	2	1853	20	35056	0.00107817	0.00057019	0.000507977	1.89089	1.89185
helJ1h	0.322563	NA	2	1853	21	35055	0.00107817	0.0005987	0.000479467	1.80085	1.80171
helH1xxxviii	0.359758	NA	2	1853	23	35053	0.00107817	0.000655719	0.000422448	1.64425	1.64495
MULE_na109	0.359758	NA	2	1853	23	35053	0.00107817	0.000655719	0.000422448	1.64425	1.64495
MULE_na100a	0.359758	NA	2	1853	23	35053	0.00107817	0.000655719	0.000422448	1.64425	1.64495
Copia23	0.359758	NA	2	1853	23	35053	0.00107817	0.000655719	0.000422448	1.64425	1.64495
MuDR32	0.661847	NA	2	1853	28	35048	0.00107817	0.000798267	0.0002799	1.35064	1.35101
MULE_na114	0.674638	NA	2	1853	30	35046	0.00107817	0.000855286	0.000222881	1.26059	1.26087
LARD44	0.681329	NA	2	1853	31	35045	0.00107817	0.000883795	0.000194372	1.21993	1.22017
Hop3	0.681329	NA	2	1853	31	35045	0.00107817	0.000883795	0.000194372	1.21993	1.22017
Copia8	0.702175	NA	2	1853	34	35042	0.00107817	0.000969324	0.000108843	1.11229	1.11241
Copia22	0.702175	NA	2	1853	34	35042	0.00107817	0.000969324	0.000108843	1.11229	1.11241
MULE_na108	0.71643	NA	2	1853	36	35040	0.00107817	0.00102634	5.18243e-05	1.05049	1.05055
helB14b	1	NA	2	1853	39	35037	0.00107817	0.00111187	-3.37042e-05	0.969687	0.969654
LARD13	1	NA	2	1853	41	35035	0.00107817	0.00116889	-9.07233e-05	0.922385	0.922301
CACTA22	1	NA	2	1853	41	35035	0.00107817	0.00116889	-9.07233e-05	0.922385	0.922301
MULE_na37b	1	NA	2	1853	42	35034	0.00107817	0.0011974	-0.000119233	0.900424	0.900316
Hop4	1	NA	2	1853	42	35034	0.00107817	0.0011974	-0.000119233	0.900424	0.900316
Copia20	1	NA	2	1853	42	35034	0.00107817	0.0011974	-0.000119233	0.900424	0.900316
helJ1r	1	NA	2	1853	43	35033	0.00107817	0.00122591	-0.000147742	0.879483	0.879353
Copia14	1	NA	2	1853	43	35033	0.00107817	0.00122591	-0.000147742	0.879483	0.879353
MuDR7	1	NA	2	1853	44	35032	0.00107817	0.00125442	-0.000176252	0.859495	0.859344
Hop9	0.769921	NA	2	1853	57	35019	0.00107817	0.00162504	-0.000546876	0.66347	0.663107
MULE_na19a	0.773085	NA	2	1853	63	35013	0.00107817	0.0017961	-0.000717933	0.600282	0.599851
LARD10b	0.44021	NA	2	1853	75	35001	0.00107817	0.00213821	-0.00106005	0.504237	0.503702
CACTA20	0.331321	NA	2	1853	89	34987	0.00107817	0.00253735	-0.00145918	0.424919	0.424298
MULE_na136	0.132891	NA	2	1853	115	34961	0.00107817	0.0032786	-0.00220043	0.32885	0.328126
Gypsy1a	0.0981804	NA	2	1853	125	34951	0.00107817	0.00356369	-0.00248552	0.302542	0.30179
TRIM3a	0.0265204	under_abundant	2	1853	157	34919	0.00107817	0.00447599	-0.00339783	0.240878	0.240058
LARD36b	0.0185777	under_abundant	2	1853	162	34914	0.00107817	0.00461854	-0.00354038	0.233443	0.232616
LARD19	0.019439	under_abundant	2	1853	167	34909	0.00107817	0.00476109	-0.00368292	0.226454	0.225619
helC1p	0.00238337	under_abundant	2	1853	209	34867	0.00107817	0.00595849	-0.00488032	0.180946	0.180062
helH1xxxv	0.097936	NA	1	1854	1	35075	0.000539084	2.85095e-05	0.000510574	18.9089	18.9186
helG1e	0.097936	NA	1	1854	1	35075	0.000539084	2.85095e-05	0.000510574	18.9089	18.9186
helA1y	0.097936	NA	1	1854	1	35075	0.000539084	2.85095e-05	0.000510574	18.9089	18.9186
hAT_na65c	0.097936	NA	1	1854	1	35075	0.000539084	2.85095e-05	0.000510574	18.9089	18.9186
MuDR28	0.097936	NA	1	1854	1	35075	0.000539084	2.85095e-05	0.000510574	18.9089	18.9186
CACTA_na2d	0.097936	NA	1	1854	1	35075	0.000539084	2.85095e-05	0.000510574	18.9089	18.9186
helI2a	0.143248	NA	1	1854	2	35074	0.000539084	5.7019e-05	0.000482065	9.45445	9.45901
helD5g	0.143248	NA	1	1854	2	35074	0.000539084	5.7019e-05	0.000482065	9.45445	9.45901
helC3i	0.143248	NA	1	1854	2	35074	0.000539084	5.7019e-05	0.000482065	9.45445	9.45901
helC3g	0.143248	NA	1	1854	2	35074	0.000539084	5.7019e-05	0.000482065	9.45445	9.45901
helC1a	0.143248	NA	1	1854	2	35074	0.000539084	5.7019e-05	0.000482065	9.45445	9.45901
helB8b	0.143248	NA	1	1854	2	35074	0.000539084	5.7019e-05	0.000482065	9.45445	9.45901
helB7a	0.143248	NA	1	1854	2	35074	0.000539084	5.7019e-05	0.000482065	9.45445	9.45901
PIF/Harbinger_na29	0.143248	NA	1	1854	2	35074	0.000539084	5.7019e-05	0.000482065	9.45445	9.45901
MULE_na151	0.143248	NA	1	1854	2	35074	0.000539084	5.7019e-05	0.000482065	9.45445	9.45901
LINE48	0.143248	NA	1	1854	2	35074	0.000539084	5.7019e-05	0.000482065	9.45445	9.45901
helH1l	0.186285	NA	1	1854	3	35073	0.000539084	8.55286e-05	0.000453555	6.30296	6.30583
helG1c	0.186285	NA	1	1854	3	35073	0.000539084	8.55286e-05	0.000453555	6.30296	6.30583
helF4a	0.186285	NA	1	1854	3	35073	0.000539084	8.55286e-05	0.000453555	6.30296	6.30583
helF3c	0.186285	NA	1	1854	3	35073	0.000539084	8.55286e-05	0.000453555	6.30296	6.30583
helC3h	0.186285	NA	1	1854	3	35073	0.000539084	8.55286e-05	0.000453555	6.30296	6.30583
helC3e	0.186285	NA	1	1854	3	35073	0.000539084	8.55286e-05	0.000453555	6.30296	6.30583
helC2a	0.186285	NA	1	1854	3	35073	0.000539084	8.55286e-05	0.000453555	6.30296	6.30583
MuDR40	0.186285	NA	1	1854	3	35073	0.000539084	8.55286e-05	0.000453555	6.30296	6.30583
MULE_na150	0.186285	NA	1	1854	3	35073	0.000539084	8.55286e-05	0.000453555	6.30296	6.30583
Copia39	0.186285	NA	1	1854	3	35073	0.000539084	8.55286e-05	0.000453555	6.30296	6.30583
helI1c	0.227161	NA	1	1854	4	35072	0.000539084	0.000114038	0.000425045	4.72722	4.72923
helG1q	0.227161	NA	1	1854	4	35072	0.000539084	0.000114038	0.000425045	4.72722	4.72923
helD5h	0.227161	NA	1	1854	4	35072	0.000539084	0.000114038	0.000425045	4.72722	4.72923
helC3b	0.227161	NA	1	1854	4	35072	0.000539084	0.000114038	0.000425045	4.72722	4.72923
helB4b	0.227161	NA	1	1854	4	35072	0.000539084	0.000114038	0.000425045	4.72722	4.72923
helB12c	0.227161	NA	1	1854	4	35072	0.000539084	0.000114038	0.000425045	4.72722	4.72923
helA1xxix	0.227161	NA	1	1854	4	35072	0.000539084	0.000114038	0.000425045	4.72722	4.72923
TRIM25	0.227161	NA	1	1854	4	35072	0.000539084	0.000114038	0.000425045	4.72722	4.72923
PIF5	0.227161	NA	1	1854	4	35072	0.000539084	0.000114038	0.000425045	4.72722	4.72923
MuDR27	0.227161	NA	1	1854	4	35072	0.000539084	0.000114038	0.000425045	4.72722	4.72923
MULE_na70	0.227161	NA	1	1854	4	35072	0.000539084	0.000114038	0.000425045	4.72722	4.72923
MULE_na69	0.227161	NA	1	1854	4	35072	0.000539084	0.000114038	0.000425045	4.72722	4.72923
LINE66	0.227161	NA	1	1854	4	35072	0.000539084	0.000114038	0.000425045	4.72722	4.72923
LINE51	0.227161	NA	1	1854	4	35072	0.000539084	0.000114038	0.000425045	4.72722	4.72923
LINE16	0.227161	NA	1	1854	4	35072	0.000539084	0.000114038	0.000425045	4.72722	4.72923
CACTA_na2a	0.227161	NA	1	1854	4	35072	0.000539084	0.000114038	0.000425045	4.72722	4.72923
helD5q	0.265986	NA	1	1854	5	35071	0.000539084	0.000142548	0.000396536	3.78178	3.78328
helC3f	0.265986	NA	1	1854	5	35071	0.000539084	0.000142548	0.000396536	3.78178	3.78328
TRIM13b	0.265986	NA	1	1854	5	35071	0.000539084	0.000142548	0.000396536	3.78178	3.78328
MULE_na89	0.265986	NA	1	1854	5	35071	0.000539084	0.000142548	0.000396536	3.78178	3.78328
LINE6	0.265986	NA	1	1854	5	35071	0.000539084	0.000142548	0.000396536	3.78178	3.78328
helI7a	0.30286	NA	1	1854	6	35070	0.000539084	0.000171057	0.000368026	3.15148	3.15264
helE4b	0.30286	NA	1	1854	6	35070	0.000539084	0.000171057	0.000368026	3.15148	3.15264
helD7b	0.30286	NA	1	1854	6	35070	0.000539084	0.000171057	0.000368026	3.15148	3.15264
helD4d	0.30286	NA	1	1854	6	35070	0.000539084	0.000171057	0.000368026	3.15148	3.15264
helC3d	0.30286	NA	1	1854	6	35070	0.000539084	0.000171057	0.000368026	3.15148	3.15264
helC1o	0.30286	NA	1	1854	6	35070	0.000539084	0.000171057	0.000368026	3.15148	3.15264
TRIM28	0.30286	NA	1	1854	6	35070	0.000539084	0.000171057	0.000368026	3.15148	3.15264
PIF6	0.30286	NA	1	1854	6	35070	0.000539084	0.000171057	0.000368026	3.15148	3.15264
MULE_na66b	0.30286	NA	1	1854	6	35070	0.000539084	0.000171057	0.000368026	3.15148	3.15264
MULE_na53a	0.30286	NA	1	1854	6	35070	0.000539084	0.000171057	0.000368026	3.15148	3.15264
MULE_na103	0.30286	NA	1	1854	6	35070	0.000539084	0.000171057	0.000368026	3.15148	3.15264
LINE99	0.30286	NA	1	1854	6	35070	0.000539084	0.000171057	0.000368026	3.15148	3.15264
LINE44	0.30286	NA	1	1854	6	35070	0.000539084	0.000171057	0.000368026	3.15148	3.15264
LINE39	0.30286	NA	1	1854	6	35070	0.000539084	0.000171057	0.000368026	3.15148	3.15264
LINE18	0.30286	NA	1	1854	6	35070	0.000539084	0.000171057	0.000368026	3.15148	3.15264
LARD37	0.30286	NA	1	1854	6	35070	0.000539084	0.000171057	0.000368026	3.15148	3.15264
Gypsy54	0.30286	NA	1	1854	6	35070	0.000539084	0.000171057	0.000368026	3.15148	3.15264
helG1a	0.337883	NA	1	1854	7	35069	0.000539084	0.000199567	0.000339517	2.70127	2.70219
helC1d	0.337883	NA	1	1854	7	35069	0.000539084	0.000199567	0.000339517	2.70127	2.70219
hAT_na64c	0.337883	NA	1	1854	7	35069	0.000539084	0.000199567	0.000339517	2.70127	2.70219
TipC7	0.337883	NA	1	1854	7	35069	0.000539084	0.000199567	0.000339517	2.70127	2.70219
TipC2	0.337883	NA	1	1854	7	35069	0.000539084	0.000199567	0.000339517	2.70127	2.70219
TRIM42	0.337883	NA	1	1854	7	35069	0.000539084	0.000199567	0.000339517	2.70127	2.70219
MULE_na11	0.337883	NA	1	1854	7	35069	0.000539084	0.000199567	0.000339517	2.70127	2.70219
LINE72	0.337883	NA	1	1854	7	35069	0.000539084	0.000199567	0.000339517	2.70127	2.70219
Jittery1	0.337883	NA	1	1854	7	35069	0.000539084	0.000199567	0.000339517	2.70127	2.70219
Harbinger5	0.337883	NA	1	1854	7	35069	0.000539084	0.000199567	0.000339517	2.70127	2.70219
Gypsy49	0.337883	NA	1	1854	7	35069	0.000539084	0.000199567	0.000339517	2.70127	2.70219
Copia40	0.337883	NA	1	1854	7	35069	0.000539084	0.000199567	0.000339517	2.70127	2.70219
CACTA_na9	0.337883	NA	1	1854	7	35069	0.000539084	0.000199567	0.000339517	2.70127	2.70219
helD5p	0.371148	NA	1	1854	8	35068	0.000539084	0.000228076	0.000311007	2.36361	2.36435
helD5a	0.371148	NA	1	1854	8	35068	0.000539084	0.000228076	0.000311007	2.36361	2.36435
helD2p	0.371148	NA	1	1854	8	35068	0.000539084	0.000228076	0.000311007	2.36361	2.36435
TipC15	0.371148	NA	1	1854	8	35068	0.000539084	0.000228076	0.000311007	2.36361	2.36435
PIF10	0.371148	NA	1	1854	8	35068	0.000539084	0.000228076	0.000311007	2.36361	2.36435
PIF1	0.371148	NA	1	1854	8	35068	0.000539084	0.000228076	0.000311007	2.36361	2.36435
MULE_na88	0.371148	NA	1	1854	8	35068	0.000539084	0.000228076	0.000311007	2.36361	2.36435
LINE58	0.371148	NA	1	1854	8	35068	0.000539084	0.000228076	0.000311007	2.36361	2.36435
LINE37	0.371148	NA	1	1854	8	35068	0.000539084	0.000228076	0.000311007	2.36361	2.36435
LINE19	0.371148	NA	1	1854	8	35068	0.000539084	0.000228076	0.000311007	2.36361	2.36435
LARD27	0.371148	NA	1	1854	8	35068	0.000539084	0.000228076	0.000311007	2.36361	2.36435
Gypsy25	0.371148	NA	1	1854	8	35068	0.000539084	0.000228076	0.000311007	2.36361	2.36435
Copia50	0.371148	NA	1	1854	8	35068	0.000539084	0.000228076	0.000311007	2.36361	2.36435
helJ1k	0.402742	NA	1	1854	9	35067	0.000539084	0.000256586	0.000282498	2.10099	2.10158
helI2b	0.402742	NA	1	1854	9	35067	0.000539084	0.000256586	0.000282498	2.10099	2.10158
TipC6	0.402742	NA	1	1854	9	35067	0.000539084	0.000256586	0.000282498	2.10099	2.10158
TipC16	0.402742	NA	1	1854	9	35067	0.000539084	0.000256586	0.000282498	2.10099	2.10158
MuDR5	0.402742	NA	1	1854	9	35067	0.000539084	0.000256586	0.000282498	2.10099	2.10158
MULE_na75	0.402742	NA	1	1854	9	35067	0.000539084	0.000256586	0.000282498	2.10099	2.10158
MULE_na19b	0.402742	NA	1	1854	9	35067	0.000539084	0.000256586	0.000282498	2.10099	2.10158
LINE84	0.402742	NA	1	1854	9	35067	0.000539084	0.000256586	0.000282498	2.10099	2.10158
LINE64	0.402742	NA	1	1854	9	35067	0.000539084	0.000256586	0.000282498	2.10099	2.10158
LINE26	0.402742	NA	1	1854	9	35067	0.000539084	0.000256586	0.000282498	2.10099	2.10158
helJ1n	0.43275	NA	1	1854	10	35066	0.000539084	0.000285095	0.000253988	1.89089	1.89137
helG1g	0.43275	NA	1	1854	10	35066	0.000539084	0.000285095	0.000253988	1.89089	1.89137
PIF2	0.43275	NA	1	1854	10	35066	0.000539084	0.000285095	0.000253988	1.89089	1.89137
PIF16	0.43275	NA	1	1854	10	35066	0.000539084	0.000285095	0.000253988	1.89089	1.89137
MULE_na43	0.43275	NA	1	1854	10	35066	0.000539084	0.000285095	0.000253988	1.89089	1.89137
MULE_na1d	0.43275	NA	1	1854	10	35066	0.000539084	0.000285095	0.000253988	1.89089	1.89137
MULE_na130a	0.43275	NA	1	1854	10	35066	0.000539084	0.000285095	0.000253988	1.89089	1.89137
LINE78	0.43275	NA	1	1854	10	35066	0.000539084	0.000285095	0.000253988	1.89089	1.89137
LARD25a	0.43275	NA	1	1854	10	35066	0.000539084	0.000285095	0.000253988	1.89089	1.89137
Gypsy53	0.43275	NA	1	1854	10	35066	0.000539084	0.000285095	0.000253988	1.89089	1.89137
Gypsy22	0.43275	NA	1	1854	10	35066	0.000539084	0.000285095	0.000253988	1.89089	1.89137
Copia54	0.43275	NA	1	1854	10	35066	0.000539084	0.000285095	0.000253988	1.89089	1.89137
CACTA_na2b	0.43275	NA	1	1854	10	35066	0.000539084	0.000285095	0.000253988	1.89089	1.89137
helD1r	0.461251	NA	1	1854	11	35065	0.000539084	0.000313605	0.000225479	1.71899	1.71938
helB12a	0.461251	NA	1	1854	11	35065	0.000539084	0.000313605	0.000225479	1.71899	1.71938
MuDR39	0.461251	NA	1	1854	11	35065	0.000539084	0.000313605	0.000225479	1.71899	1.71938
LARD38	0.461251	NA	1	1854	11	35065	0.000539084	0.000313605	0.000225479	1.71899	1.71938
Copia24	0.461251	NA	1	1854	11	35065	0.000539084	0.000313605	0.000225479	1.71899	1.71938
CACTA14	0.461251	NA	1	1854	11	35065	0.000539084	0.000313605	0.000225479	1.71899	1.71938
helH1xxxii	0.48832	NA	1	1854	12	35064	0.000539084	0.000342114	0.000196969	1.57574	1.57605
helB8c	0.48832	NA	1	1854	12	35064	0.000539084	0.000342114	0.000196969	1.57574	1.57605
helB17c	0.48832	NA	1	1854	12	35064	0.000539084	0.000342114	0.000196969	1.57574	1.57605
TRIM5	0.48832	NA	1	1854	12	35064	0.000539084	0.000342114	0.000196969	1.57574	1.57605
MULE_na31a	0.48832	NA	1	1854	12	35064	0.000539084	0.000342114	0.000196969	1.57574	1.57605
Copia44	0.48832	NA	1	1854	12	35064	0.000539084	0.000342114	0.000196969	1.57574	1.57605
helJ1g	0.51403	NA	1	1854	13	35063	0.000539084	0.000370624	0.00016846	1.45453	1.45478
helD1q	0.51403	NA	1	1854	13	35063	0.000539084	0.000370624	0.00016846	1.45453	1.45478
TagI3	0.51403	NA	1	1854	13	35063	0.000539084	0.000370624	0.00016846	1.45453	1.45478
TRIM15	0.51403	NA	1	1854	13	35063	0.000539084	0.000370624	0.00016846	1.45453	1.45478
MuDR36	0.51403	NA	1	1854	13	35063	0.000539084	0.000370624	0.00016846	1.45453	1.45478
LINE97	0.51403	NA	1	1854	13	35063	0.000539084	0.000370624	0.00016846	1.45453	1.45478
hAT_na64e	0.538449	NA	1	1854	14	35062	0.000539084	0.000399133	0.00013995	1.35064	1.35082
MULE_na115	0.538449	NA	1	1854	14	35062	0.000539084	0.000399133	0.00013995	1.35064	1.35082
LINE87	0.538449	NA	1	1854	14	35062	0.000539084	0.000399133	0.00013995	1.35064	1.35082
LINE76	0.538449	NA	1	1854	14	35062	0.000539084	0.000399133	0.00013995	1.35064	1.35082
LARD43	0.538449	NA	1	1854	14	35062	0.000539084	0.000399133	0.00013995	1.35064	1.35082
Harbinger9	0.538449	NA	1	1854	14	35062	0.000539084	0.000399133	0.00013995	1.35064	1.35082
Harbinger4	0.538449	NA	1	1854	14	35062	0.000539084	0.000399133	0.00013995	1.35064	1.35082
TRIM39	0.561642	NA	1	1854	15	35061	0.000539084	0.000427643	0.000111441	1.26059	1.26073
TRIM37	0.561642	NA	1	1854	15	35061	0.000539084	0.000427643	0.000111441	1.26059	1.26073
LARD14	0.561642	NA	1	1854	15	35061	0.000539084	0.000427643	0.000111441	1.26059	1.26073
Gypsy42	0.561642	NA	1	1854	15	35061	0.000539084	0.000427643	0.000111441	1.26059	1.26073
helk1a	0.583669	NA	1	1854	16	35060	0.000539084	0.000456152	8.29312e-05	1.18181	1.1819
helB8e	0.583669	NA	1	1854	16	35060	0.000539084	0.000456152	8.29312e-05	1.18181	1.1819
hAT_na73	0.583669	NA	1	1854	16	35060	0.000539084	0.000456152	8.29312e-05	1.18181	1.1819
TipC13	0.583669	NA	1	1854	16	35060	0.000539084	0.000456152	8.29312e-05	1.18181	1.1819
TRIM27	0.583669	NA	1	1854	16	35060	0.000539084	0.000456152	8.29312e-05	1.18181	1.1819
MuDR31	0.583669	NA	1	1854	16	35060	0.000539084	0.000456152	8.29312e-05	1.18181	1.1819
Copia72	0.583669	NA	1	1854	16	35060	0.000539084	0.000456152	8.29312e-05	1.18181	1.1819
MuDR20	0.604591	NA	1	1854	17	35059	0.000539084	0.000484662	5.44217e-05	1.11229	1.11235
MuDR19	0.604591	NA	1	1854	17	35059	0.000539084	0.000484662	5.44217e-05	1.11229	1.11235
LINE65	0.604591	NA	1	1854	17	35059	0.000539084	0.000484662	5.44217e-05	1.11229	1.11235
Jittery9	0.604591	NA	1	1854	17	35059	0.000539084	0.000484662	5.44217e-05	1.11229	1.11235
Gypsy17	0.604591	NA	1	1854	17	35059	0.000539084	0.000484662	5.44217e-05	1.11229	1.11235
PIF13	1	NA	1	1854	19	35057	0.000539084	0.000541681	-2.59736e-06	0.995205	0.995202
MuDR49	1	NA	1	1854	19	35057	0.000539084	0.000541681	-2.59736e-06	0.995205	0.995202
CACTA21	1	NA	1	1854	19	35057	0.000539084	0.000541681	-2.59736e-06	0.995205	0.995202
PIF21	1	NA	1	1854	20	35056	0.000539084	0.00057019	-3.11069e-05	0.945445	0.945415
Harbinger1	1	NA	1	1854	20	35056	0.000539084	0.00057019	-3.11069e-05	0.945445	0.945415
helH1xxx	1	NA	1	1854	21	35055	0.000539084	0.0005987	-5.96164e-05	0.900424	0.90037
MuDR10	1	NA	1	1854	21	35055	0.000539084	0.0005987	-5.96164e-05	0.900424	0.90037
LINE12	1	NA	1	1854	21	35055	0.000539084	0.0005987	-5.96164e-05	0.900424	0.90037
Gypsy46	1	NA	1	1854	21	35055	0.000539084	0.0005987	-5.96164e-05	0.900424	0.90037
MuDR47	1	NA	1	1854	22	35054	0.000539084	0.000627209	-8.81259e-05	0.859495	0.859419
LINE13	1	NA	1	1854	22	35054	0.000539084	0.000627209	-8.81259e-05	0.859495	0.859419
helE4a	1	NA	1	1854	23	35053	0.000539084	0.000655719	-0.000116635	0.822126	0.82203
helB8a	1	NA	1	1854	23	35053	0.000539084	0.000655719	-0.000116635	0.822126	0.82203
TRIM38	1	NA	1	1854	23	35053	0.000539084	0.000655719	-0.000116635	0.822126	0.82203
MuDR6	1	NA	1	1854	24	35052	0.000539084	0.000684229	-0.000145145	0.787871	0.787756
MULE_na1e	1	NA	1	1854	24	35052	0.000539084	0.000684229	-0.000145145	0.787871	0.787756
CACTA_na5c	1	NA	1	1854	24	35052	0.000539084	0.000684229	-0.000145145	0.787871	0.787756
Copia29	1	NA	1	1854	25	35051	0.000539084	0.000712738	-0.000173654	0.756356	0.756224
TRIM6	1	NA	1	1854	26	35050	0.000539084	0.000741248	-0.000202164	0.727265	0.727118
MULE_na129	1	NA	1	1854	26	35050	0.000539084	0.000741248	-0.000202164	0.727265	0.727118
helH1h	1	NA	1	1854	27	35049	0.000539084	0.000769757	-0.000230674	0.700329	0.700168
helJ1f	1	NA	1	1854	28	35048	0.000539084	0.000798267	-0.000259183	0.675318	0.675143
MULE_na25a	1	NA	1	1854	29	35047	0.000539084	0.000826776	-0.000287693	0.652031	0.651843
CACTA_na5b	1	NA	1	1854	29	35047	0.000539084	0.000826776	-0.000287693	0.652031	0.651843
MULE_na130b	1	NA	1	1854	30	35046	0.000539084	0.000855286	-0.000316202	0.630296	0.630097
Copia33	1	NA	1	1854	30	35046	0.000539084	0.000855286	-0.000316202	0.630296	0.630097
PIF/Harbinger_na1d	1	NA	1	1854	31	35045	0.000539084	0.000883795	-0.000344712	0.609964	0.609754
Harbinger3	1	NA	1	1854	31	35045	0.000539084	0.000883795	-0.000344712	0.609964	0.609754
Copia16	1	NA	1	1854	31	35045	0.000539084	0.000883795	-0.000344712	0.609964	0.609754
Copia21	1	NA	1	1854	33	35043	0.000539084	0.000940814	-0.000401731	0.572997	0.572766
LARD10a	1	NA	1	1854	35	35041	0.000539084	0.000997833	-0.00045875	0.540254	0.540006
Hop10	1	NA	1	1854	35	35041	0.000539084	0.000997833	-0.00045875	0.540254	0.540006
PIF/Harbinger_na34	1	NA	1	1854	36	35040	0.000539084	0.00102634	-0.000487259	0.525247	0.524991
CACTA12	1	NA	1	1854	37	35039	0.000539084	0.00105485	-0.000515769	0.511051	0.510787
helH1k	0.722118	NA	1	1854	38	35038	0.000539084	0.00108336	-0.000544278	0.497602	0.497332
Copia4	0.722118	NA	1	1854	38	35038	0.000539084	0.00108336	-0.000544278	0.497602	0.497332
helJ1i	0.722608	NA	1	1854	40	35036	0.000539084	0.00114038	-0.000601297	0.472722	0.472438
MULE_na144	0.722608	NA	1	1854	40	35036	0.000539084	0.00114038	-0.000601297	0.472722	0.472438
MULE_na148	0.725827	NA	1	1854	43	35033	0.000539084	0.00122591	-0.000686826	0.439742	0.43944
MULE_na2	0.731585	NA	1	1854	46	35030	0.000539084	0.00131144	-0.000772354	0.411063	0.410745
LINE2	0.51885	NA	1	1854	49	35027	0.000539084	0.00139697	-0.000857883	0.385896	0.385565
TRIM4	0.519823	NA	1	1854	50	35026	0.000539084	0.00142548	-0.000886393	0.378178	0.377843
MULE_na46	0.521214	NA	1	1854	51	35025	0.000539084	0.00145399	-0.000914902	0.370763	0.370423
MULE_na100b	0.521214	NA	1	1854	51	35025	0.000539084	0.00145399	-0.000914902	0.370763	0.370423
Gypsy15	0.525172	NA	1	1854	53	35023	0.000539084	0.001511	-0.000971921	0.356772	0.356425
MuDR54	0.370089	NA	1	1854	57	35019	0.000539084	0.00162504	-0.00108596	0.331735	0.331375
LARD15	0.370089	NA	1	1854	57	35019	0.000539084	0.00162504	-0.00108596	0.331735	0.331375
Hop6	0.37178	NA	1	1854	59	35017	0.000539084	0.00168206	-0.00114298	0.32049	0.320123
CACTA19	0.379931	NA	1	1854	63	35013	0.000539084	0.0017961	-0.00125702	0.300141	0.299764
LARD35	0.263925	NA	1	1854	67	35009	0.000539084	0.00191014	-0.00137105	0.282222	0.281835
Gypsy6	0.263925	NA	1	1854	67	35009	0.000539084	0.00191014	-0.00137105	0.282222	0.281835
MULE_na139	0.270328	NA	1	1854	71	35005	0.000539084	0.00202418	-0.00148509	0.266322	0.265927
helK1g	0.186055	NA	1	1854	73	35003	0.000539084	0.0020812	-0.00154211	0.259026	0.258626
Gypsy29	0.189828	NA	1	1854	78	34998	0.000539084	0.00222374	-0.00168466	0.242422	0.242013
MULE_MITE23	0.191457	NA	1	1854	79	34997	0.000539084	0.00225225	-0.00171317	0.239353	0.238943
helH1xxxvii	0.193363	NA	1	1854	80	34996	0.000539084	0.00228076	-0.00174168	0.236361	0.235949
MuDR2	0.132903	NA	1	1854	85	34991	0.000539084	0.00242331	-0.00188423	0.222458	0.222038
MuDR46	0.0941886	NA	1	1854	94	34982	0.000539084	0.0026799	-0.00214081	0.201158	0.200728
TRIM40	0.0473714	under_abundant	1	1854	112	34964	0.000539084	0.00319307	-0.00265398	0.168829	0.168381
LARD17	0.0235439	under_abundant	1	1854	129	34947	0.000539084	0.00367773	-0.00313864	0.146581	0.14612
LARD21	4.48667e-07	under_abundant	1	1854	348	34728	0.000539084	0.00992131	-0.00938223	0.0543359	0.0538258
helM1a	1	NA	0	1855	4	35072	0	0.000114038	-0.000114038	0	0
helL1h	1	NA	0	1855	4	35072	0	0.000114038	-0.000114038	0	0
helL1d	1	NA	0	1855	4	35072	0	0.000114038	-0.000114038	0	0
helL1b	1	NA	0	1855	8	35068	0	0.000228076	-0.000228076	0	0
helK1c	1	NA	0	1855	10	35066	0	0.000285095	-0.000285095	0	0
helJ1q	1	NA	0	1855	8	35068	0	0.000228076	-0.000228076	0	0
helJ1o	1	NA	0	1855	9	35067	0	0.000256586	-0.000256586	0	0
helJ1j	1	NA	0	1855	12	35064	0	0.000342114	-0.000342114	0	0
helJ1a	1	NA	0	1855	14	35062	0	0.000399133	-0.000399133	0	0
helI8b	1	NA	0	1855	9	35067	0	0.000256586	-0.000256586	0	0
helI5a	1	NA	0	1855	2	35074	0	5.7019e-05	-5.7019e-05	0	0
helI2d	1	NA	0	1855	4	35072	0	0.000114038	-0.000114038	0	0
helI1b	1	NA	0	1855	2	35074	0	5.7019e-05	-5.7019e-05	0	0
helI1a	1	NA	0	1855	8	35068	0	0.000228076	-0.000228076	0	0
helH1z	1	NA	0	1855	4	35072	0	0.000114038	-0.000114038	0	0
helH1y	1	NA	0	1855	2	35074	0	5.7019e-05	-5.7019e-05	0	0
helH1xxxvi	1	NA	0	1855	2	35074	0	5.7019e-05	-5.7019e-05	0	0
helH1xxxiv	1	NA	0	1855	8	35068	0	0.000228076	-0.000228076	0	0
helH1v	1	NA	0	1855	8	35068	0	0.000228076	-0.000228076	0	0
helH1u	1	NA	0	1855	2	35074	0	5.7019e-05	-5.7019e-05	0	0
helH1t	1	NA	0	1855	2	35074	0	5.7019e-05	-5.7019e-05	0	0
helH1m	1	NA	0	1855	2	35074	0	5.7019e-05	-5.7019e-05	0	0
helH1c	1	NA	0	1855	8	35068	0	0.000228076	-0.000228076	0	0
helG1l	1	NA	0	1855	2	35074	0	5.7019e-05	-5.7019e-05	0	0
helG1f	1	NA	0	1855	10	35066	0	0.000285095	-0.000285095	0	0
helF5a	1	NA	0	1855	4	35072	0	0.000114038	-0.000114038	0	0
helF4c	1	NA	0	1855	2	35074	0	5.7019e-05	-5.7019e-05	0	0
helF3b	1	NA	0	1855	2	35074	0	5.7019e-05	-5.7019e-05	0	0
helF1a	1	NA	0	1855	2	35074	0	5.7019e-05	-5.7019e-05	0	0
helE4d	1	NA	0	1855	2	35074	0	5.7019e-05	-5.7019e-05	0	0
helE2b	1	NA	0	1855	2	35074	0	5.7019e-05	-5.7019e-05	0	0
helD9e	1	NA	0	1855	4	35072	0	0.000114038	-0.000114038	0	0
helD9d	1	NA	0	1855	14	35062	0	0.000399133	-0.000399133	0	0
helD7a	1	NA	0	1855	10	35066	0	0.000285095	-0.000285095	0	0
helD5z	1	NA	0	1855	2	35074	0	5.7019e-05	-5.7019e-05	0	0
helD5x	1	NA	0	1855	8	35068	0	0.000228076	-0.000228076	0	0
helD5k	1	NA	0	1855	4	35072	0	0.000114038	-0.000114038	0	0
helD5e	1	NA	0	1855	12	35064	0	0.000342114	-0.000342114	0	0
helD5d	1	NA	0	1855	4	35072	0	0.000114038	-0.000114038	0	0
helD5c	1	NA	0	1855	2	35074	0	5.7019e-05	-5.7019e-05	0	0
helD4b	1	NA	0	1855	2	35074	0	5.7019e-05	-5.7019e-05	0	0
helD3d	1	NA	0	1855	12	35064	0	0.000342114	-0.000342114	0	0
helD3b	1	NA	0	1855	4	35072	0	0.000114038	-0.000114038	0	0
helD2x	1	NA	0	1855	2	35074	0	5.7019e-05	-5.7019e-05	0	0
helD2v	1	NA	0	1855	18	35058	0	0.000513171	-0.000513171	0	0
helD2r	1	NA	0	1855	2	35074	0	5.7019e-05	-5.7019e-05	0	0
helD2o	1	NA	0	1855	8	35068	0	0.000228076	-0.000228076	0	0
helD2m	1	NA	0	1855	4	35072	0	0.000114038	-0.000114038	0	0
helD2k	1	NA	0	1855	9	35067	0	0.000256586	-0.000256586	0	0
helD2i	1	NA	0	1855	9	35067	0	0.000256586	-0.000256586	0	0
helD1u	1	NA	0	1855	8	35068	0	0.000228076	-0.000228076	0	0
helD1t	1	NA	0	1855	4	35072	0	0.000114038	-0.000114038	0	0
helD1s	1	NA	0	1855	4	35072	0	0.000114038	-0.000114038	0	0
helD1o	1	NA	0	1855	4	35072	0	0.000114038	-0.000114038	0	0
helD1k	1	NA	0	1855	14	35062	0	0.000399133	-0.000399133	0	0
helD1h	1	NA	0	1855	8	35068	0	0.000228076	-0.000228076	0	0
helC3x	1	NA	0	1855	14	35062	0	0.000399133	-0.000399133	0	0
helC3r	1	NA	0	1855	10	35066	0	0.000285095	-0.000285095	0	0
helC3o	1	NA	0	1855	2	35074	0	5.7019e-05	-5.7019e-05	0	0
helC3m	1	NA	0	1855	2	35074	0	5.7019e-05	-5.7019e-05	0	0
helC3k	1	NA	0	1855	2	35074	0	5.7019e-05	-5.7019e-05	0	0
helC3a	1	NA	0	1855	4	35072	0	0.000114038	-0.000114038	0	0
helC2o	1	NA	0	1855	8	35068	0	0.000228076	-0.000228076	0	0
helC2l	1	NA	0	1855	2	35074	0	5.7019e-05	-5.7019e-05	0	0
helC2k	1	NA	0	1855	9	35067	0	0.000256586	-0.000256586	0	0
helC2j	1	NA	0	1855	8	35068	0	0.000228076	-0.000228076	0	0
helC2e	1	NA	0	1855	2	35074	0	5.7019e-05	-5.7019e-05	0	0
helC2d	1	NA	0	1855	10	35066	0	0.000285095	-0.000285095	0	0
helC1m	1	NA	0	1855	4	35072	0	0.000114038	-0.000114038	0	0
helC1l	1	NA	0	1855	14	35062	0	0.000399133	-0.000399133	0	0
helC1i	1	NA	0	1855	4	35072	0	0.000114038	-0.000114038	0	0
helC1e	1	NA	0	1855	2	35074	0	5.7019e-05	-5.7019e-05	0	0
helB9a	1	NA	0	1855	9	35067	0	0.000256586	-0.000256586	0	0
helB6k	1	NA	0	1855	2	35074	0	5.7019e-05	-5.7019e-05	0	0
helB6j	1	NA	0	1855	14	35062	0	0.000399133	-0.000399133	0	0
helB6h	1	NA	0	1855	10	35066	0	0.000285095	-0.000285095	0	0
helB6f	1	NA	0	1855	4	35072	0	0.000114038	-0.000114038	0	0
helB6a	1	NA	0	1855	4	35072	0	0.000114038	-0.000114038	0	0
helB5e	1	NA	0	1855	2	35074	0	5.7019e-05	-5.7019e-05	0	0
helB5d	1	NA	0	1855	2	35074	0	5.7019e-05	-5.7019e-05	0	0
helB2d	1	NA	0	1855	4	35072	0	0.000114038	-0.000114038	0	0
helB1e	1	NA	0	1855	8	35068	0	0.000228076	-0.000228076	0	0
helB1c	1	NA	0	1855	2	35074	0	5.7019e-05	-5.7019e-05	0	0
helB1a	1	NA	0	1855	10	35066	0	0.000285095	-0.000285095	0	0
helB18a	1	NA	0	1855	14	35062	0	0.000399133	-0.000399133	0	0
helB11d	1	NA	0	1855	2	35074	0	5.7019e-05	-5.7019e-05	0	0
helB11b	1	NA	0	1855	8	35068	0	0.000228076	-0.000228076	0	0
helB10b	1	NA	0	1855	2	35074	0	5.7019e-05	-5.7019e-05	0	0
helA2n	1	NA	0	1855	4	35072	0	0.000114038	-0.000114038	0	0
helA2l	1	NA	0	1855	8	35068	0	0.000228076	-0.000228076	0	0
helA2k	1	NA	0	1855	10	35066	0	0.000285095	-0.000285095	0	0
helA2j	1	NA	0	1855	10	35066	0	0.000285095	-0.000285095	0	0
helA2i	1	NA	0	1855	2	35074	0	5.7019e-05	-5.7019e-05	0	0
helA2h	1	NA	0	1855	2	35074	0	5.7019e-05	-5.7019e-05	0	0
helA1xxxvi	1	NA	0	1855	2	35074	0	5.7019e-05	-5.7019e-05	0	0
helA1xxxii	1	NA	0	1855	2	35074	0	5.7019e-05	-5.7019e-05	0	0
helA1xxx	1	NA	0	1855	2	35074	0	5.7019e-05	-5.7019e-05	0	0
helA1xxvii	1	NA	0	1855	2	35074	0	5.7019e-05	-5.7019e-05	0	0
hAT_na80	1	NA	0	1855	4	35072	0	0.000114038	-0.000114038	0	0
hAT_na61	1	NA	0	1855	12	35064	0	0.000342114	-0.000342114	0	0
hAT_na60	1	NA	0	1855	10	35066	0	0.000285095	-0.000285095	0	0
hAT_na59	1	NA	0	1855	8	35068	0	0.000228076	-0.000228076	0	0
hAT_na58	1	NA	0	1855	14	35062	0	0.000399133	-0.000399133	0	0
hAT_na57	1	NA	0	1855	10	35066	0	0.000285095	-0.000285095	0	0
hAT_na56	1	NA	0	1855	9	35067	0	0.000256586	-0.000256586	0	0
hAT_na3a	1	NA	0	1855	2	35074	0	5.7019e-05	-5.7019e-05	0	0
hAT_MITE6a	1	NA	0	1855	2	35074	0	5.7019e-05	-5.7019e-05	0	0
Tourist1b	1	NA	0	1855	2	35074	0	5.7019e-05	-5.7019e-05	0	0
TipC5	1	NA	0	1855	9	35067	0	0.000256586	-0.000256586	0	0
TipC3	1	NA	0	1855	14	35062	0	0.000399133	-0.000399133	0	0
TipC17	1	NA	0	1855	2	35074	0	5.7019e-05	-5.7019e-05	0	0
TipC14	1	NA	0	1855	14	35062	0	0.000399133	-0.000399133	0	0
TipC12	1	NA	0	1855	2	35074	0	5.7019e-05	-5.7019e-05	0	0
TipC11	1	NA	0	1855	18	35058	0	0.000513171	-0.000513171	0	0
TipC10	1	NA	0	1855	9	35067	0	0.000256586	-0.000256586	0	0
TagII9	1	NA	0	1855	2	35074	0	5.7019e-05	-5.7019e-05	0	0
TagII6	1	NA	0	1855	9	35067	0	0.000256586	-0.000256586	0	0
TagII5	1	NA	0	1855	8	35068	0	0.000228076	-0.000228076	0	0
TagII2	1	NA	0	1855	4	35072	0	0.000114038	-0.000114038	0	0
TagII17	1	NA	0	1855	2	35074	0	5.7019e-05	-5.7019e-05	0	0
TagII14	1	NA	0	1855	14	35062	0	0.000399133	-0.000399133	0	0
TagII13	1	NA	0	1855	4	35072	0	0.000114038	-0.000114038	0	0
TagII11	1	NA	0	1855	2	35074	0	5.7019e-05	-5.7019e-05	0	0
TagII10	1	NA	0	1855	4	35072	0	0.000114038	-0.000114038	0	0
TagI6	1	NA	0	1855	15	35061	0	0.000427643	-0.000427643	0	0
TagI4	1	NA	0	1855	9	35067	0	0.000256586	-0.000256586	0	0
TagI1	1	NA	0	1855	15	35061	0	0.000427643	-0.000427643	0	0
TRIM8b	1	NA	0	1855	2	35074	0	5.7019e-05	-5.7019e-05	0	0
TRIM44	1	NA	0	1855	2	35074	0	5.7019e-05	-5.7019e-05	0	0
TRIM35	1	NA	0	1855	4	35072	0	0.000114038	-0.000114038	0	0
TRIM34	1	NA	0	1855	2	35074	0	5.7019e-05	-5.7019e-05	0	0
TRIM32	1	NA	0	1855	4	35072	0	0.000114038	-0.000114038	0	0
TRIM31	1	NA	0	1855	2	35074	0	5.7019e-05	-5.7019e-05	0	0
TRIM30	1	NA	0	1855	10	35066	0	0.000285095	-0.000285095	0	0
TRIM29	1	NA	0	1855	4	35072	0	0.000114038	-0.000114038	0	0
TRIM22	1	NA	0	1855	9	35067	0	0.000256586	-0.000256586	0	0
TRIM20b	1	NA	0	1855	2	35074	0	5.7019e-05	-5.7019e-05	0	0
TRIM19	1	NA	0	1855	12	35064	0	0.000342114	-0.000342114	0	0
TRIM17	1	NA	0	1855	10	35066	0	0.000285095	-0.000285095	0	0
TRIM14	1	NA	0	1855	9	35067	0	0.000256586	-0.000256586	0	0
PIF8	1	NA	0	1855	8	35068	0	0.000228076	-0.000228076	0	0
PIF3	1	NA	0	1855	4	35072	0	0.000114038	-0.000114038	0	0
PIF26	1	NA	0	1855	8	35068	0	0.000228076	-0.000228076	0	0
PIF25	1	NA	0	1855	4	35072	0	0.000114038	-0.000114038	0	0
PIF20	1	NA	0	1855	4	35072	0	0.000114038	-0.000114038	0	0
PIF17	1	NA	0	1855	18	35058	0	0.000513171	-0.000513171	0	0
PIF15	1	NA	0	1855	4	35072	0	0.000114038	-0.000114038	0	0
PIF/Harbinger_na35	1	NA	0	1855	2	35074	0	5.7019e-05	-5.7019e-05	0	0
PIF/Harbinger_na32	1	NA	0	1855	8	35068	0	0.000228076	-0.000228076	0	0
PIF/Harbinger_na1e	1	NA	0	1855	2	35074	0	5.7019e-05	-5.7019e-05	0	0
PIF/Harbinger_na1c	1	NA	0	1855	8	35068	0	0.000228076	-0.000228076	0	0
MuDR9	1	NA	0	1855	10	35066	0	0.000285095	-0.000285095	0	0
MuDR56	1	NA	0	1855	4	35072	0	0.000114038	-0.000114038	0	0
MuDR55	1	NA	0	1855	14	35062	0	0.000399133	-0.000399133	0	0
MuDR53	1	NA	0	1855	9	35067	0	0.000256586	-0.000256586	0	0
MuDR50	1	NA	0	1855	4	35072	0	0.000114038	-0.000114038	0	0
MuDR43	1	NA	0	1855	4	35072	0	0.000114038	-0.000114038	0	0
MuDR41	1	NA	0	1855	9	35067	0	0.000256586	-0.000256586	0	0
MuDR33	1	NA	0	1855	2	35074	0	5.7019e-05	-5.7019e-05	0	0
MuDR24	1	NA	0	1855	9	35067	0	0.000256586	-0.000256586	0	0
MuDR16	1	NA	0	1855	4	35072	0	0.000114038	-0.000114038	0	0
MULE_na93c	1	NA	0	1855	8	35068	0	0.000228076	-0.000228076	0	0
MULE_na93b	1	NA	0	1855	10	35066	0	0.000285095	-0.000285095	0	0
MULE_na87	1	NA	0	1855	2	35074	0	5.7019e-05	-5.7019e-05	0	0
MULE_na84	1	NA	0	1855	2	35074	0	5.7019e-05	-5.7019e-05	0	0
MULE_na81	1	NA	0	1855	2	35074	0	5.7019e-05	-5.7019e-05	0	0
MULE_na78	1	NA	0	1855	2	35074	0	5.7019e-05	-5.7019e-05	0	0
MULE_na72	1	NA	0	1855	9	35067	0	0.000256586	-0.000256586	0	0
MULE_na68	1	NA	0	1855	2	35074	0	5.7019e-05	-5.7019e-05	0	0
MULE_na64b	1	NA	0	1855	2	35074	0	5.7019e-05	-5.7019e-05	0	0
MULE_na52b	1	NA	0	1855	9	35067	0	0.000256586	-0.000256586	0	0
MULE_na50	1	NA	0	1855	12	35064	0	0.000342114	-0.000342114	0	0
MULE_na45	1	NA	0	1855	8	35068	0	0.000228076	-0.000228076	0	0
MULE_na35	1	NA	0	1855	18	35058	0	0.000513171	-0.000513171	0	0
MULE_na33	1	NA	0	1855	18	35058	0	0.000513171	-0.000513171	0	0
MULE_na30	1	NA	0	1855	4	35072	0	0.000114038	-0.000114038	0	0
MULE_na24c	1	NA	0	1855	8	35068	0	0.000228076	-0.000228076	0	0
MULE_na1b	1	NA	0	1855	15	35061	0	0.000427643	-0.000427643	0	0
MULE_na1a	1	NA	0	1855	2	35074	0	5.7019e-05	-5.7019e-05	0	0
MULE_na142	1	NA	0	1855	2	35074	0	5.7019e-05	-5.7019e-05	0	0
MULE_na140	1	NA	0	1855	8	35068	0	0.000228076	-0.000228076	0	0
MULE_na138	1	NA	0	1855	15	35061	0	0.000427643	-0.000427643	0	0
MULE_na133	1	NA	0	1855	14	35062	0	0.000399133	-0.000399133	0	0
MULE_na127	1	NA	0	1855	10	35066	0	0.000285095	-0.000285095	0	0
MULE_na123	1	NA	0	1855	10	35066	0	0.000285095	-0.000285095	0	0
MULE_na122	1	NA	0	1855	10	35066	0	0.000285095	-0.000285095	0	0
MULE_na12	1	NA	0	1855	9	35067	0	0.000256586	-0.000256586	0	0
MULE_na119	1	NA	0	1855	4	35072	0	0.000114038	-0.000114038	0	0
MULE_na118	1	NA	0	1855	14	35062	0	0.000399133	-0.000399133	0	0
MULE_na106	1	NA	0	1855	9	35067	0	0.000256586	-0.000256586	0	0
MULE_MITE9a	1	NA	0	1855	2	35074	0	5.7019e-05	-5.7019e-05	0	0
MLE4	1	NA	0	1855	10	35066	0	0.000285095	-0.000285095	0	0
MLE3	1	NA	0	1855	2	35074	0	5.7019e-05	-5.7019e-05	0	0
MLE	1	NA	0	1855	2	35074	0	5.7019e-05	-5.7019e-05	0	0
LINE94	1	NA	0	1855	10	35066	0	0.000285095	-0.000285095	0	0
LINE93	1	NA	0	1855	15	35061	0	0.000427643	-0.000427643	0	0
LINE92	1	NA	0	1855	12	35064	0	0.000342114	-0.000342114	0	0
LINE91	1	NA	0	1855	12	35064	0	0.000342114	-0.000342114	0	0
LINE90	1	NA	0	1855	10	35066	0	0.000285095	-0.000285095	0	0
LINE9	1	NA	0	1855	9	35067	0	0.000256586	-0.000256586	0	0
LINE89	1	NA	0	1855	9	35067	0	0.000256586	-0.000256586	0	0
LINE88	1	NA	0	1855	9	35067	0	0.000256586	-0.000256586	0	0
LINE83	1	NA	0	1855	9	35067	0	0.000256586	-0.000256586	0	0
LINE80	1	NA	0	1855	15	35061	0	0.000427643	-0.000427643	0	0
LINE77	1	NA	0	1855	9	35067	0	0.000256586	-0.000256586	0	0
LINE75	1	NA	0	1855	4	35072	0	0.000114038	-0.000114038	0	0
LINE74	1	NA	0	1855	10	35066	0	0.000285095	-0.000285095	0	0
LINE71	1	NA	0	1855	12	35064	0	0.000342114	-0.000342114	0	0
LINE7	1	NA	0	1855	12	35064	0	0.000342114	-0.000342114	0	0
LINE68	1	NA	0	1855	8	35068	0	0.000228076	-0.000228076	0	0
LINE62	1	NA	0	1855	8	35068	0	0.000228076	-0.000228076	0	0
LINE61	1	NA	0	1855	10	35066	0	0.000285095	-0.000285095	0	0
LINE59	1	NA	0	1855	4	35072	0	0.000114038	-0.000114038	0	0
LINE56	1	NA	0	1855	8	35068	0	0.000228076	-0.000228076	0	0
LINE47	1	NA	0	1855	10	35066	0	0.000285095	-0.000285095	0	0
LINE40	1	NA	0	1855	4	35072	0	0.000114038	-0.000114038	0	0
LINE4	1	NA	0	1855	10	35066	0	0.000285095	-0.000285095	0	0
LINE27	1	NA	0	1855	10	35066	0	0.000285095	-0.000285095	0	0
LINE25	1	NA	0	1855	15	35061	0	0.000427643	-0.000427643	0	0
LINE24	1	NA	0	1855	10	35066	0	0.000285095	-0.000285095	0	0
LINE21	1	NA	0	1855	9	35067	0	0.000256586	-0.000256586	0	0
LINE20	1	NA	0	1855	4	35072	0	0.000114038	-0.000114038	0	0
LINE14	1	NA	0	1855	10	35066	0	0.000285095	-0.000285095	0	0
LINE105	1	NA	0	1855	14	35062	0	0.000399133	-0.000399133	0	0
LINE102	1	NA	0	1855	2	35074	0	5.7019e-05	-5.7019e-05	0	0
LINE101	1	NA	0	1855	2	35074	0	5.7019e-05	-5.7019e-05	0	0
LARD39	1	NA	0	1855	15	35061	0	0.000427643	-0.000427643	0	0
LARD31	1	NA	0	1855	9	35067	0	0.000256586	-0.000256586	0	0
LARD25b	1	NA	0	1855	9	35067	0	0.000256586	-0.000256586	0	0
LARD1b	1	NA	0	1855	12	35064	0	0.000342114	-0.000342114	0	0
LARD12	1	NA	0	1855	4	35072	0	0.000114038	-0.000114038	0	0
LARD11	1	NA	0	1855	4	35072	0	0.000114038	-0.000114038	0	0
Jittery7	1	NA	0	1855	18	35058	0	0.000513171	-0.000513171	0	0
Jittery4	1	NA	0	1855	9	35067	0	0.000256586	-0.000256586	0	0
Jittery3	1	NA	0	1855	4	35072	0	0.000114038	-0.000114038	0	0
Harbinger7	1	NA	0	1855	10	35066	0	0.000285095	-0.000285095	0	0
Harbinger12	1	NA	0	1855	12	35064	0	0.000342114	-0.000342114	0	0
Gypsy52	1	NA	0	1855	9	35067	0	0.000256586	-0.000256586	0	0
Gypsy51	1	NA	0	1855	8	35068	0	0.000228076	-0.000228076	0	0
Gypsy38	1	NA	0	1855	14	35062	0	0.000399133	-0.000399133	0	0
Gypsy36	1	NA	0	1855	10	35066	0	0.000285095	-0.000285095	0	0
Gypsy35	1	NA	0	1855	9	35067	0	0.000256586	-0.000256586	0	0
Gypsy26	1	NA	0	1855	8	35068	0	0.000228076	-0.000228076	0	0
Copia73	1	NA	0	1855	10	35066	0	0.000285095	-0.000285095	0	0
Copia68	1	NA	0	1855	14	35062	0	0.000399133	-0.000399133	0	0
Copia67	1	NA	0	1855	14	35062	0	0.000399133	-0.000399133	0	0
Copia64	1	NA	0	1855	10	35066	0	0.000285095	-0.000285095	0	0
Copia63	1	NA	0	1855	4	35072	0	0.000114038	-0.000114038	0	0
Copia62	1	NA	0	1855	12	35064	0	0.000342114	-0.000342114	0	0
Copia60	1	NA	0	1855	4	35072	0	0.000114038	-0.000114038	0	0
Copia59	1	NA	0	1855	2	35074	0	5.7019e-05	-5.7019e-05	0	0
Copia53	1	NA	0	1855	9	35067	0	0.000256586	-0.000256586	0	0
Copia51	1	NA	0	1855	8	35068	0	0.000228076	-0.000228076	0	0
Copia47	1	NA	0	1855	14	35062	0	0.000399133	-0.000399133	0	0
Copia42	1	NA	0	1855	9	35067	0	0.000256586	-0.000256586	0	0
Copia38	1	NA	0	1855	8	35068	0	0.000228076	-0.000228076	0	0
Copia35	1	NA	0	1855	9	35067	0	0.000256586	-0.000256586	0	0
Copia28	1	NA	0	1855	15	35061	0	0.000427643	-0.000427643	0	0
Copia26	1	NA	0	1855	8	35068	0	0.000228076	-0.000228076	0	0
Copia19	1	NA	0	1855	12	35064	0	0.000342114	-0.000342114	0	0
CACTA_na7	1	NA	0	1855	9	35067	0	0.000256586	-0.000256586	0	0
CACTA_na6	1	NA	0	1855	2	35074	0	5.7019e-05	-5.7019e-05	0	0
CACTA9	1	NA	0	1855	18	35058	0	0.000513171	-0.000513171	0	0
CACTA6	1	NA	0	1855	2	35074	0	5.7019e-05	-5.7019e-05	0	0
CACTA5	1	NA	0	1855	10	35066	0	0.000285095	-0.000285095	0	0
CACTA3	1	NA	0	1855	10	35066	0	0.000285095	-0.000285095	0	0
CACTA24	1	NA	0	1855	4	35072	0	0.000114038	-0.000114038	0	0
CACTA23	1	NA	0	1855	8	35068	0	0.000228076	-0.000228076	0	0
CACTA2	1	NA	0	1855	18	35058	0	0.000513171	-0.000513171	0	0
CACTA13	1	NA	0	1855	9	35067	0	0.000256586	-0.000256586	0	0
CACTA11	1	NA	0	1855	15	35061	0	0.000427643	-0.000427643	0	0
CACTA1	1	NA	0	1855	10	35066	0	0.000285095	-0.000285095	0	0
helI2c	1	NA	0	1855	11	35065	0	0.000313605	-0.000313605	0	0
helH1xxviii	1	NA	0	1855	11	35065	0	0.000313605	-0.000313605	0	0
helD9b	1	NA	0	1855	11	35065	0	0.000313605	-0.000313605	0	0
helD5l	1	NA	0	1855	11	35065	0	0.000313605	-0.000313605	0	0
helD3a	1	NA	0	1855	11	35065	0	0.000313605	-0.000313605	0	0
helD2q	1	NA	0	1855	11	35065	0	0.000313605	-0.000313605	0	0
helD1n	1	NA	0	1855	11	35065	0	0.000313605	-0.000313605	0	0
helB2c	1	NA	0	1855	11	35065	0	0.000313605	-0.000313605	0	0
PIF22	1	NA	0	1855	11	35065	0	0.000313605	-0.000313605	0	0
MULE_na71	1	NA	0	1855	11	35065	0	0.000313605	-0.000313605	0	0
LINE33	1	NA	0	1855	11	35065	0	0.000313605	-0.000313605	0	0
Jittery5	1	NA	0	1855	11	35065	0	0.000313605	-0.000313605	0	0
Copia56	1	NA	0	1855	11	35065	0	0.000313605	-0.000313605	0	0
Copia49	1	NA	0	1855	11	35065	0	0.000313605	-0.000313605	0	0
Copia43	1	NA	0	1855	11	35065	0	0.000313605	-0.000313605	0	0
CACTA15	1	NA	0	1855	11	35065	0	0.000313605	-0.000313605	0	0
helJ1m	1	NA	0	1855	6	35070	0	0.000171057	-0.000171057	0	0
helE4c	1	NA	0	1855	6	35070	0	0.000171057	-0.000171057	0	0
helD5u	1	NA	0	1855	6	35070	0	0.000171057	-0.000171057	0	0
helD5t	1	NA	0	1855	6	35070	0	0.000171057	-0.000171057	0	0
helD5i	1	NA	0	1855	6	35070	0	0.000171057	-0.000171057	0	0
helD5f	1	NA	0	1855	6	35070	0	0.000171057	-0.000171057	0	0
helD4f	1	NA	0	1855	6	35070	0	0.000171057	-0.000171057	0	0
helC1k	1	NA	0	1855	6	35070	0	0.000171057	-0.000171057	0	0
hAT_na3b	1	NA	0	1855	6	35070	0	0.000171057	-0.000171057	0	0
TagII4	1	NA	0	1855	6	35070	0	0.000171057	-0.000171057	0	0
TagI5	1	NA	0	1855	6	35070	0	0.000171057	-0.000171057	0	0
TRIM16	1	NA	0	1855	6	35070	0	0.000171057	-0.000171057	0	0
MuDR30	1	NA	0	1855	6	35070	0	0.000171057	-0.000171057	0	0
MULE_na73	1	NA	0	1855	6	35070	0	0.000171057	-0.000171057	0	0
MULE_na56	1	NA	0	1855	6	35070	0	0.000171057	-0.000171057	0	0
MULE_na34	1	NA	0	1855	6	35070	0	0.000171057	-0.000171057	0	0
LINE70	1	NA	0	1855	6	35070	0	0.000171057	-0.000171057	0	0
LINE50	1	NA	0	1855	6	35070	0	0.000171057	-0.000171057	0	0
LINE49	1	NA	0	1855	6	35070	0	0.000171057	-0.000171057	0	0
LINE46	1	NA	0	1855	6	35070	0	0.000171057	-0.000171057	0	0
LINE43	1	NA	0	1855	6	35070	0	0.000171057	-0.000171057	0	0
LINE15	1	NA	0	1855	6	35070	0	0.000171057	-0.000171057	0	0
Gypsy50	1	NA	0	1855	6	35070	0	0.000171057	-0.000171057	0	0
Copia52	1	NA	0	1855	6	35070	0	0.000171057	-0.000171057	0	0
Copia41	1	NA	0	1855	6	35070	0	0.000171057	-0.000171057	0	0
helJ1l	1	NA	0	1855	3	35073	0	8.55286e-05	-8.55286e-05	0	0
helI3b	1	NA	0	1855	3	35073	0	8.55286e-05	-8.55286e-05	0	0
helH1j	1	NA	0	1855	3	35073	0	8.55286e-05	-8.55286e-05	0	0
helF6a	1	NA	0	1855	3	35073	0	8.55286e-05	-8.55286e-05	0	0
helE2c	1	NA	0	1855	3	35073	0	8.55286e-05	-8.55286e-05	0	0
helD5y	1	NA	0	1855	3	35073	0	8.55286e-05	-8.55286e-05	0	0
helD5n	1	NA	0	1855	3	35073	0	8.55286e-05	-8.55286e-05	0	0
helD2a	1	NA	0	1855	3	35073	0	8.55286e-05	-8.55286e-05	0	0
helC3s	1	NA	0	1855	3	35073	0	8.55286e-05	-8.55286e-05	0	0
helC3p	1	NA	0	1855	3	35073	0	8.55286e-05	-8.55286e-05	0	0
helC1j	1	NA	0	1855	3	35073	0	8.55286e-05	-8.55286e-05	0	0
helC1g	1	NA	0	1855	3	35073	0	8.55286e-05	-8.55286e-05	0	0
helB2a	1	NA	0	1855	3	35073	0	8.55286e-05	-8.55286e-05	0	0
helB1b	1	NA	0	1855	3	35073	0	8.55286e-05	-8.55286e-05	0	0
helB17d	1	NA	0	1855	3	35073	0	8.55286e-05	-8.55286e-05	0	0
helB13b	1	NA	0	1855	3	35073	0	8.55286e-05	-8.55286e-05	0	0
helB11c	1	NA	0	1855	3	35073	0	8.55286e-05	-8.55286e-05	0	0
helA2o	1	NA	0	1855	3	35073	0	8.55286e-05	-8.55286e-05	0	0
helA1w	1	NA	0	1855	3	35073	0	8.55286e-05	-8.55286e-05	0	0
hAT_na62b	1	NA	0	1855	3	35073	0	8.55286e-05	-8.55286e-05	0	0
TagII18	1	NA	0	1855	3	35073	0	8.55286e-05	-8.55286e-05	0	0
TagII12	1	NA	0	1855	3	35073	0	8.55286e-05	-8.55286e-05	0	0
TRIM24	1	NA	0	1855	3	35073	0	8.55286e-05	-8.55286e-05	0	0
TRIM20a	1	NA	0	1855	3	35073	0	8.55286e-05	-8.55286e-05	0	0
PIF23	1	NA	0	1855	3	35073	0	8.55286e-05	-8.55286e-05	0	0
PIF/Harbinger_na31	1	NA	0	1855	3	35073	0	8.55286e-05	-8.55286e-05	0	0
MuDR44	1	NA	0	1855	3	35073	0	8.55286e-05	-8.55286e-05	0	0
MuDR42	1	NA	0	1855	3	35073	0	8.55286e-05	-8.55286e-05	0	0
MuDR34	1	NA	0	1855	3	35073	0	8.55286e-05	-8.55286e-05	0	0
MULE_na96	1	NA	0	1855	3	35073	0	8.55286e-05	-8.55286e-05	0	0
MULE_na94	1	NA	0	1855	3	35073	0	8.55286e-05	-8.55286e-05	0	0
MULE_na77	1	NA	0	1855	3	35073	0	8.55286e-05	-8.55286e-05	0	0
MULE_na24a	1	NA	0	1855	3	35073	0	8.55286e-05	-8.55286e-05	0	0
MULE_na131a	1	NA	0	1855	3	35073	0	8.55286e-05	-8.55286e-05	0	0
LINE42	1	NA	0	1855	3	35073	0	8.55286e-05	-8.55286e-05	0	0
LINE36	1	NA	0	1855	3	35073	0	8.55286e-05	-8.55286e-05	0	0
LINE35	1	NA	0	1855	3	35073	0	8.55286e-05	-8.55286e-05	0	0
LINE30	1	NA	0	1855	3	35073	0	8.55286e-05	-8.55286e-05	0	0
LINE29	1	NA	0	1855	3	35073	0	8.55286e-05	-8.55286e-05	0	0
LINE104	1	NA	0	1855	3	35073	0	8.55286e-05	-8.55286e-05	0	0
LARD46	1	NA	0	1855	3	35073	0	8.55286e-05	-8.55286e-05	0	0
LARD34	1	NA	0	1855	3	35073	0	8.55286e-05	-8.55286e-05	0	0
Harbinger6	1	NA	0	1855	3	35073	0	8.55286e-05	-8.55286e-05	0	0
Gypsy41	1	NA	0	1855	3	35073	0	8.55286e-05	-8.55286e-05	0	0
Copia58	1	NA	0	1855	3	35073	0	8.55286e-05	-8.55286e-05	0	0
Copia30	1	NA	0	1855	3	35073	0	8.55286e-05	-8.55286e-05	0	0
CACTA_na1	1	NA	0	1855	3	35073	0	8.55286e-05	-8.55286e-05	0	0
helH1xxvii	1	NA	0	1855	17	35059	0	0.000484662	-0.000484662	0	0
helD2d	1	NA	0	1855	17	35059	0	0.000484662	-0.000484662	0	0
helD1v	1	NA	0	1855	17	35059	0	0.000484662	-0.000484662	0	0
TagII16	1	NA	0	1855	17	35059	0	0.000484662	-0.000484662	0	0
MULE_na98b	1	NA	0	1855	17	35059	0	0.000484662	-0.000484662	0	0
MULE_na120	1	NA	0	1855	17	35059	0	0.000484662	-0.000484662	0	0
MULE_na117	1	NA	0	1855	17	35059	0	0.000484662	-0.000484662	0	0
MULE_na116	1	NA	0	1855	17	35059	0	0.000484662	-0.000484662	0	0
LARD26	1	NA	0	1855	17	35059	0	0.000484662	-0.000484662	0	0
Copia55	1	NA	0	1855	17	35059	0	0.000484662	-0.000484662	0	0
Copia48	1	NA	0	1855	17	35059	0	0.000484662	-0.000484662	0	0
Copia36	1	NA	0	1855	17	35059	0	0.000484662	-0.000484662	0	0
helD9a	1	NA	0	1855	13	35063	0	0.000370624	-0.000370624	0	0
helD5j	1	NA	0	1855	13	35063	0	0.000370624	-0.000370624	0	0
helB17b	1	NA	0	1855	13	35063	0	0.000370624	-0.000370624	0	0
helB12b	1	NA	0	1855	13	35063	0	0.000370624	-0.000370624	0	0
TagII7	1	NA	0	1855	13	35063	0	0.000370624	-0.000370624	0	0
TRIM11	1	NA	0	1855	13	35063	0	0.000370624	-0.000370624	0	0
PIF9	1	NA	0	1855	13	35063	0	0.000370624	-0.000370624	0	0
LINE8	1	NA	0	1855	13	35063	0	0.000370624	-0.000370624	0	0
LINE69	1	NA	0	1855	13	35063	0	0.000370624	-0.000370624	0	0
Gypsy39	1	NA	0	1855	13	35063	0	0.000370624	-0.000370624	0	0
Gypsy27	1	NA	0	1855	13	35063	0	0.000370624	-0.000370624	0	0
CACTA10	1	NA	0	1855	13	35063	0	0.000370624	-0.000370624	0	0
helK1b	1	NA	0	1855	5	35071	0	0.000142548	-0.000142548	0	0
helJ1s	1	NA	0	1855	5	35071	0	0.000142548	-0.000142548	0	0
helI3a	1	NA	0	1855	5	35071	0	0.000142548	-0.000142548	0	0
helH1xxxi	1	NA	0	1855	5	35071	0	0.000142548	-0.000142548	0	0
helE2a	1	NA	0	1855	5	35071	0	0.000142548	-0.000142548	0	0
helD5w	1	NA	0	1855	5	35071	0	0.000142548	-0.000142548	0	0
helD2u	1	NA	0	1855	5	35071	0	0.000142548	-0.000142548	0	0
helD1j	1	NA	0	1855	5	35071	0	0.000142548	-0.000142548	0	0
helD1e	1	NA	0	1855	5	35071	0	0.000142548	-0.000142548	0	0
helC3n	1	NA	0	1855	5	35071	0	0.000142548	-0.000142548	0	0
helC2q	1	NA	0	1855	5	35071	0	0.000142548	-0.000142548	0	0
helC2n	1	NA	0	1855	5	35071	0	0.000142548	-0.000142548	0	0
helC1q	1	NA	0	1855	5	35071	0	0.000142548	-0.000142548	0	0
helB6d	1	NA	0	1855	5	35071	0	0.000142548	-0.000142548	0	0
helB15c	1	NA	0	1855	5	35071	0	0.000142548	-0.000142548	0	0
helB13a	1	NA	0	1855	5	35071	0	0.000142548	-0.000142548	0	0
helB11a	1	NA	0	1855	5	35071	0	0.000142548	-0.000142548	0	0
hAT_na78	1	NA	0	1855	5	35071	0	0.000142548	-0.000142548	0	0
TagII19	1	NA	0	1855	5	35071	0	0.000142548	-0.000142548	0	0
TagI2	1	NA	0	1855	5	35071	0	0.000142548	-0.000142548	0	0
TRIM23	1	NA	0	1855	5	35071	0	0.000142548	-0.000142548	0	0
PIF4	1	NA	0	1855	5	35071	0	0.000142548	-0.000142548	0	0
MuDR51	1	NA	0	1855	5	35071	0	0.000142548	-0.000142548	0	0
MuDR45	1	NA	0	1855	5	35071	0	0.000142548	-0.000142548	0	0
MuDR23	1	NA	0	1855	5	35071	0	0.000142548	-0.000142548	0	0
MuDR21	1	NA	0	1855	5	35071	0	0.000142548	-0.000142548	0	0
MULE_na53b	1	NA	0	1855	5	35071	0	0.000142548	-0.000142548	0	0
MULE_na52a	1	NA	0	1855	5	35071	0	0.000142548	-0.000142548	0	0
MULE_na28	1	NA	0	1855	5	35071	0	0.000142548	-0.000142548	0	0
MULE_na104	1	NA	0	1855	5	35071	0	0.000142548	-0.000142548	0	0
LINE95	1	NA	0	1855	5	35071	0	0.000142548	-0.000142548	0	0
LINE86	1	NA	0	1855	5	35071	0	0.000142548	-0.000142548	0	0
LINE85	1	NA	0	1855	5	35071	0	0.000142548	-0.000142548	0	0
LINE54	1	NA	0	1855	5	35071	0	0.000142548	-0.000142548	0	0
LINE53	1	NA	0	1855	5	35071	0	0.000142548	-0.000142548	0	0
LINE45	1	NA	0	1855	5	35071	0	0.000142548	-0.000142548	0	0
LINE41	1	NA	0	1855	5	35071	0	0.000142548	-0.000142548	0	0
LINE100	1	NA	0	1855	5	35071	0	0.000142548	-0.000142548	0	0
Gypsy44	1	NA	0	1855	5	35071	0	0.000142548	-0.000142548	0	0
Gypsy34	1	NA	0	1855	5	35071	0	0.000142548	-0.000142548	0	0
Gypsy31	1	NA	0	1855	5	35071	0	0.000142548	-0.000142548	0	0
CACTA7	1	NA	0	1855	5	35071	0	0.000142548	-0.000142548	0	0
helL1f	1	NA	0	1855	1	35075	0	2.85095e-05	-2.85095e-05	0	0
helL1a	1	NA	0	1855	1	35075	0	2.85095e-05	-2.85095e-05	0	0
helJ1p	1	NA	0	1855	1	35075	0	2.85095e-05	-2.85095e-05	0	0
helJ1e	1	NA	0	1855	1	35075	0	2.85095e-05	-2.85095e-05	0	0
helJ1d	1	NA	0	1855	1	35075	0	2.85095e-05	-2.85095e-05	0	0
helJ1b	1	NA	0	1855	1	35075	0	2.85095e-05	-2.85095e-05	0	0
helI8a	1	NA	0	1855	1	35075	0	2.85095e-05	-2.85095e-05	0	0
helH1q	1	NA	0	1855	1	35075	0	2.85095e-05	-2.85095e-05	0	0
helG1m	1	NA	0	1855	1	35075	0	2.85095e-05	-2.85095e-05	0	0
helG1k	1	NA	0	1855	1	35075	0	2.85095e-05	-2.85095e-05	0	0
helG1j	1	NA	0	1855	1	35075	0	2.85095e-05	-2.85095e-05	0	0
helF3e	1	NA	0	1855	1	35075	0	2.85095e-05	-2.85095e-05	0	0
helF3a	1	NA	0	1855	1	35075	0	2.85095e-05	-2.85095e-05	0	0
helF2b	1	NA	0	1855	1	35075	0	2.85095e-05	-2.85095e-05	0	0
helD9c	1	NA	0	1855	1	35075	0	2.85095e-05	-2.85095e-05	0	0
helD5s	1	NA	0	1855	1	35075	0	2.85095e-05	-2.85095e-05	0	0
helD5r	1	NA	0	1855	1	35075	0	2.85095e-05	-2.85095e-05	0	0
helD5m	1	NA	0	1855	1	35075	0	2.85095e-05	-2.85095e-05	0	0
helD3c	1	NA	0	1855	1	35075	0	2.85095e-05	-2.85095e-05	0	0
helD2t	1	NA	0	1855	1	35075	0	2.85095e-05	-2.85095e-05	0	0
helD2b	1	NA	0	1855	1	35075	0	2.85095e-05	-2.85095e-05	0	0
helD1m	1	NA	0	1855	1	35075	0	2.85095e-05	-2.85095e-05	0	0
helD1l	1	NA	0	1855	1	35075	0	2.85095e-05	-2.85095e-05	0	0
helC3t	1	NA	0	1855	1	35075	0	2.85095e-05	-2.85095e-05	0	0
helC3q	1	NA	0	1855	1	35075	0	2.85095e-05	-2.85095e-05	0	0
helC3l	1	NA	0	1855	1	35075	0	2.85095e-05	-2.85095e-05	0	0
helC2i	1	NA	0	1855	1	35075	0	2.85095e-05	-2.85095e-05	0	0
helC2c	1	NA	0	1855	1	35075	0	2.85095e-05	-2.85095e-05	0	0
helC2b	1	NA	0	1855	1	35075	0	2.85095e-05	-2.85095e-05	0	0
helC1b	1	NA	0	1855	1	35075	0	2.85095e-05	-2.85095e-05	0	0
helB6i	1	NA	0	1855	1	35075	0	2.85095e-05	-2.85095e-05	0	0
helB6g	1	NA	0	1855	1	35075	0	2.85095e-05	-2.85095e-05	0	0
helB5b	1	NA	0	1855	1	35075	0	2.85095e-05	-2.85095e-05	0	0
helB4d	1	NA	0	1855	1	35075	0	2.85095e-05	-2.85095e-05	0	0
helB1d	1	NA	0	1855	1	35075	0	2.85095e-05	-2.85095e-05	0	0
helB17a	1	NA	0	1855	1	35075	0	2.85095e-05	-2.85095e-05	0	0
helB15a	1	NA	0	1855	1	35075	0	2.85095e-05	-2.85095e-05	0	0
helB14a	1	NA	0	1855	1	35075	0	2.85095e-05	-2.85095e-05	0	0
helA2m	1	NA	0	1855	1	35075	0	2.85095e-05	-2.85095e-05	0	0
helA1xxxiv	1	NA	0	1855	1	35075	0	2.85095e-05	-2.85095e-05	0	0
helA1xxxiii	1	NA	0	1855	1	35075	0	2.85095e-05	-2.85095e-05	0	0
helA1xxxi	1	NA	0	1855	1	35075	0	2.85095e-05	-2.85095e-05	0	0
helA1x	1	NA	0	1855	1	35075	0	2.85095e-05	-2.85095e-05	0	0
helA1k	1	NA	0	1855	1	35075	0	2.85095e-05	-2.85095e-05	0	0
hAT_na64d	1	NA	0	1855	1	35075	0	2.85095e-05	-2.85095e-05	0	0
hAT_na64b	1	NA	0	1855	1	35075	0	2.85095e-05	-2.85095e-05	0	0
hAT_na46	1	NA	0	1855	1	35075	0	2.85095e-05	-2.85095e-05	0	0
hAT_na1c	1	NA	0	1855	1	35075	0	2.85095e-05	-2.85095e-05	0	0
hAT_na13e	1	NA	0	1855	1	35075	0	2.85095e-05	-2.85095e-05	0	0
hAT_MITE6c	1	NA	0	1855	1	35075	0	2.85095e-05	-2.85095e-05	0	0
TagII8	1	NA	0	1855	1	35075	0	2.85095e-05	-2.85095e-05	0	0
TRIM33	1	NA	0	1855	1	35075	0	2.85095e-05	-2.85095e-05	0	0
PIF27	1	NA	0	1855	1	35075	0	2.85095e-05	-2.85095e-05	0	0
MULE_na74	1	NA	0	1855	1	35075	0	2.85095e-05	-2.85095e-05	0	0
MULE_na65a	1	NA	0	1855	1	35075	0	2.85095e-05	-2.85095e-05	0	0
MULE_na44	1	NA	0	1855	1	35075	0	2.85095e-05	-2.85095e-05	0	0
MULE_na37a	1	NA	0	1855	1	35075	0	2.85095e-05	-2.85095e-05	0	0
MULE_na36	1	NA	0	1855	1	35075	0	2.85095e-05	-2.85095e-05	0	0
MULE_na18	1	NA	0	1855	1	35075	0	2.85095e-05	-2.85095e-05	0	0
MULE_MITE26a	1	NA	0	1855	1	35075	0	2.85095e-05	-2.85095e-05	0	0
LINE38	1	NA	0	1855	1	35075	0	2.85095e-05	-2.85095e-05	0	0
LINE103	1	NA	0	1855	1	35075	0	2.85095e-05	-2.85095e-05	0	0
Copia61	1	NA	0	1855	1	35075	0	2.85095e-05	-2.85095e-05	0	0
Copia57	1	NA	0	1855	1	35075	0	2.85095e-05	-2.85095e-05	0	0
helL1g	1	NA	0	1855	7	35069	0	0.000199567	-0.000199567	0	0
helG1o	1	NA	0	1855	7	35069	0	0.000199567	-0.000199567	0	0
helF2a	1	NA	0	1855	7	35069	0	0.000199567	-0.000199567	0	0
helD5o	1	NA	0	1855	7	35069	0	0.000199567	-0.000199567	0	0
helD4e	1	NA	0	1855	7	35069	0	0.000199567	-0.000199567	0	0
helD2w	1	NA	0	1855	7	35069	0	0.000199567	-0.000199567	0	0
helD2l	1	NA	0	1855	7	35069	0	0.000199567	-0.000199567	0	0
helD2j	1	NA	0	1855	7	35069	0	0.000199567	-0.000199567	0	0
helD1f	1	NA	0	1855	7	35069	0	0.000199567	-0.000199567	0	0
helB9b	1	NA	0	1855	7	35069	0	0.000199567	-0.000199567	0	0
helB8d	1	NA	0	1855	7	35069	0	0.000199567	-0.000199567	0	0
helB5c	1	NA	0	1855	7	35069	0	0.000199567	-0.000199567	0	0
helB5a	1	NA	0	1855	7	35069	0	0.000199567	-0.000199567	0	0
helB4c	1	NA	0	1855	7	35069	0	0.000199567	-0.000199567	0	0
helA2q	1	NA	0	1855	7	35069	0	0.000199567	-0.000199567	0	0
TagII3	1	NA	0	1855	7	35069	0	0.000199567	-0.000199567	0	0
TagI7	1	NA	0	1855	7	35069	0	0.000199567	-0.000199567	0	0
TRIM21	1	NA	0	1855	7	35069	0	0.000199567	-0.000199567	0	0
PIF7	1	NA	0	1855	7	35069	0	0.000199567	-0.000199567	0	0
PIF24	1	NA	0	1855	7	35069	0	0.000199567	-0.000199567	0	0
PIF/Harbinger_na30	1	NA	0	1855	7	35069	0	0.000199567	-0.000199567	0	0
MuDR38	1	NA	0	1855	7	35069	0	0.000199567	-0.000199567	0	0
MuDR26	1	NA	0	1855	7	35069	0	0.000199567	-0.000199567	0	0
MULE_na92c	1	NA	0	1855	7	35069	0	0.000199567	-0.000199567	0	0
MULE_na42	1	NA	0	1855	7	35069	0	0.000199567	-0.000199567	0	0
MULE_na29a	1	NA	0	1855	7	35069	0	0.000199567	-0.000199567	0	0
MLE1	1	NA	0	1855	7	35069	0	0.000199567	-0.000199567	0	0
LINE98	1	NA	0	1855	7	35069	0	0.000199567	-0.000199567	0	0
LINE96	1	NA	0	1855	7	35069	0	0.000199567	-0.000199567	0	0
LINE81	1	NA	0	1855	7	35069	0	0.000199567	-0.000199567	0	0
LINE67	1	NA	0	1855	7	35069	0	0.000199567	-0.000199567	0	0
LINE60	1	NA	0	1855	7	35069	0	0.000199567	-0.000199567	0	0
LINE55	1	NA	0	1855	7	35069	0	0.000199567	-0.000199567	0	0
LINE17	1	NA	0	1855	7	35069	0	0.000199567	-0.000199567	0	0
Harbinger11	1	NA	0	1855	7	35069	0	0.000199567	-0.000199567	0	0
Copia31	1	NA	0	1855	7	35069	0	0.000199567	-0.000199567	0	0
helL1i	1	NA	0	1855	16	35060	0	0.000456152	-0.000456152	0	0
helH1i	1	NA	0	1855	16	35060	0	0.000456152	-0.000456152	0	0
helD2c	1	NA	0	1855	16	35060	0	0.000456152	-0.000456152	0	0
helD1p	1	NA	0	1855	16	35060	0	0.000456152	-0.000456152	0	0
MuDR15	1	NA	0	1855	16	35060	0	0.000456152	-0.000456152	0	0
MULE_na143	1	NA	0	1855	16	35060	0	0.000456152	-0.000456152	0	0
LINE28	1	NA	0	1855	16	35060	0	0.000456152	-0.000456152	0	0
LARD33	1	NA	0	1855	16	35060	0	0.000456152	-0.000456152	0	0
Gypsy37	1	NA	0	1855	16	35060	0	0.000456152	-0.000456152	0	0
Copia66	1	NA	0	1855	16	35060	0	0.000456152	-0.000456152	0	0
CACTA_na8	1	NA	0	1855	16	35060	0	0.000456152	-0.000456152	0	0
CACTA17	1	NA	0	1855	16	35060	0	0.000456152	-0.000456152	0	0
CACTA16	1	NA	0	1855	16	35060	0	0.000456152	-0.000456152	0	0
helA1o	0.644766	NA	0	1855	27	35049	0	0.000769757	-0.000769757	0	0
PIF12	0.644766	NA	0	1855	27	35049	0	0.000769757	-0.000769757	0	0
LINE34	0.644766	NA	0	1855	27	35049	0	0.000769757	-0.000769757	0	0
Gypsy23	0.644766	NA	0	1855	27	35049	0	0.000769757	-0.000769757	0	0
PIF18	0.639829	NA	0	1855	26	35050	0	0.000741248	-0.000741248	0	0
MuDR35	0.639829	NA	0	1855	26	35050	0	0.000741248	-0.000741248	0	0
helI4a	0.635364	NA	0	1855	25	35051	0	0.000712738	-0.000712738	0	0
helD4c	0.635364	NA	0	1855	25	35051	0	0.000712738	-0.000712738	0	0
helA1xxviii	0.635364	NA	0	1855	25	35051	0	0.000712738	-0.000712738	0	0
TRIM12	0.635364	NA	0	1855	25	35051	0	0.000712738	-0.000712738	0	0
MuDR13	0.635364	NA	0	1855	25	35051	0	0.000712738	-0.000712738	0	0
Copia27	0.635364	NA	0	1855	25	35051	0	0.000712738	-0.000712738	0	0
CACTA8	0.635364	NA	0	1855	25	35051	0	0.000712738	-0.000712738	0	0
MULE_na135	0.631435	NA	0	1855	24	35052	0	0.000684229	-0.000684229	0	0
helE3a	0.628111	NA	0	1855	23	35053	0	0.000655719	-0.000655719	0	0
helD1c	0.628111	NA	0	1855	23	35053	0	0.000655719	-0.000655719	0	0
helB6b	0.628111	NA	0	1855	23	35053	0	0.000655719	-0.000655719	0	0
helA1z	0.628111	NA	0	1855	23	35053	0	0.000655719	-0.000655719	0	0
MuDR25	0.628111	NA	0	1855	23	35053	0	0.000655719	-0.000655719	0	0
MULE_na14b	0.628111	NA	0	1855	23	35053	0	0.000655719	-0.000655719	0	0
LINE11	0.628111	NA	0	1855	23	35053	0	0.000655719	-0.000655719	0	0
Gypsy47	0.628111	NA	0	1855	23	35053	0	0.000655719	-0.000655719	0	0
Gypsy45	0.628111	NA	0	1855	23	35053	0	0.000655719	-0.000655719	0	0
CACTA4	0.628111	NA	0	1855	23	35053	0	0.000655719	-0.000655719	0	0
helB2b	0.625466	NA	0	1855	22	35054	0	0.000627209	-0.000627209	0	0
TipC4	0.625466	NA	0	1855	22	35054	0	0.000627209	-0.000627209	0	0
Gypsy28	0.625466	NA	0	1855	22	35054	0	0.000627209	-0.000627209	0	0
Copia18	0.625466	NA	0	1855	22	35054	0	0.000627209	-0.000627209	0	0
CACTA18	0.625466	NA	0	1855	22	35054	0	0.000627209	-0.000627209	0	0
helD5v	0.623583	NA	0	1855	21	35055	0	0.0005987	-0.0005987	0	0
helD4a	0.623583	NA	0	1855	21	35055	0	0.0005987	-0.0005987	0	0
helD1g	0.623583	NA	0	1855	21	35055	0	0.0005987	-0.0005987	0	0
LARD1a	0.623583	NA	0	1855	21	35055	0	0.0005987	-0.0005987	0	0
Copia70	0.623583	NA	0	1855	21	35055	0	0.0005987	-0.0005987	0	0
helE1b	0.622549	NA	0	1855	20	35056	0	0.00057019	-0.00057019	0	0
helC2g	0.622549	NA	0	1855	20	35056	0	0.00057019	-0.00057019	0	0
LARD40	0.622549	NA	0	1855	20	35056	0	0.00057019	-0.00057019	0	0
Copia71	0.622549	NA	0	1855	20	35056	0	0.00057019	-0.00057019	0	0
helH1p	0.622458	NA	0	1855	19	35057	0	0.000541681	-0.000541681	0	0
helE1c	0.622458	NA	0	1855	19	35057	0	0.000541681	-0.000541681	0	0
helC2f	0.622458	NA	0	1855	19	35057	0	0.000541681	-0.000541681	0	0
TipC9	0.622458	NA	0	1855	19	35057	0	0.000541681	-0.000541681	0	0
TRIM43	0.622458	NA	0	1855	19	35057	0	0.000541681	-0.000541681	0	0
TRIM3d	0.622458	NA	0	1855	19	35057	0	0.000541681	-0.000541681	0	0
PIF19	0.622458	NA	0	1855	19	35057	0	0.000541681	-0.000541681	0	0
MuDR4	0.622458	NA	0	1855	19	35057	0	0.000541681	-0.000541681	0	0
LARD30	0.622458	NA	0	1855	19	35057	0	0.000541681	-0.000541681	0	0
helK1d	0.420923	NA	0	1855	35	35041	0	0.000997833	-0.000997833	0	0
helH1xxxix	0.415963	NA	0	1855	34	35042	0	0.000969324	-0.000969324	0	0
PIF11	0.415963	NA	0	1855	34	35042	0	0.000969324	-0.000969324	0	0
Hop5	0.415963	NA	0	1855	34	35042	0	0.000969324	-0.000969324	0	0
Gypsy32	0.415963	NA	0	1855	34	35042	0	0.000969324	-0.000969324	0	0
helH1n	0.411589	NA	0	1855	33	35043	0	0.000940814	-0.000940814	0	0
Harbinger2	0.411589	NA	0	1855	33	35043	0	0.000940814	-0.000940814	0	0
MULE_na132	0.407848	NA	0	1855	32	35044	0	0.000912305	-0.000912305	0	0
LARD42b	0.407848	NA	0	1855	32	35044	0	0.000912305	-0.000912305	0	0
Hop7	0.407848	NA	0	1855	32	35044	0	0.000912305	-0.000912305	0	0
MULE_na6	0.404791	NA	0	1855	31	35045	0	0.000883795	-0.000883795	0	0
MULE_na111	0.404791	NA	0	1855	31	35045	0	0.000883795	-0.000883795	0	0
LINE82	0.404791	NA	0	1855	31	35045	0	0.000883795	-0.000883795	0	0
Copia34	0.404791	NA	0	1855	31	35045	0	0.000883795	-0.000883795	0	0
Jittery6	0.402472	NA	0	1855	30	35046	0	0.000855286	-0.000855286	0	0
Harbinger13	0.402472	NA	0	1855	30	35046	0	0.000855286	-0.000855286	0	0
MULE_na149	0.400945	NA	0	1855	29	35047	0	0.000826776	-0.000826776	0	0
TagII15	0.400267	NA	0	1855	28	35048	0	0.000798267	-0.000798267	0	0
LINE5	0.400267	NA	0	1855	28	35048	0	0.000798267	-0.000798267	0	0
Jittery8	0.400267	NA	0	1855	28	35048	0	0.000798267	-0.000798267	0	0
Copia65	0.400267	NA	0	1855	28	35048	0	0.000798267	-0.000798267	0	0
MULE_na25b	0.277318	NA	0	1855	43	35033	0	0.00122591	-0.00122591	0	0
LINE3	0.273291	NA	0	1855	42	35034	0	0.0011974	-0.0011974	0	0
LARD41	0.273291	NA	0	1855	42	35034	0	0.0011974	-0.0011974	0	0
Gypsy21	0.269789	NA	0	1855	41	35035	0	0.00116889	-0.00116889	0	0
LARD18	0.266839	NA	0	1855	40	35036	0	0.00114038	-0.00114038	0	0
helB4a	0.264472	NA	0	1855	39	35037	0	0.00111187	-0.00111187	0	0
helD1d	0.262717	NA	0	1855	38	35038	0	0.00108336	-0.00108336	0	0
helC2p	0.262717	NA	0	1855	38	35038	0	0.00108336	-0.00108336	0	0
MULE_na98a	0.261605	NA	0	1855	37	35039	0	0.00105485	-0.00105485	0	0
helH1x	0.261167	NA	0	1855	36	35040	0	0.00102634	-0.00102634	0	0
LARD28	0.261167	NA	0	1855	36	35040	0	0.00102634	-0.00102634	0	0
hAT_na47	0.18394	NA	0	1855	51	35025	0	0.00145399	-0.00145399	0	0
Copia13	0.18394	NA	0	1855	51	35025	0	0.00145399	-0.00145399	0	0
MuDR3	0.17824	NA	0	1855	49	35027	0	0.00139697	-0.00139697	0	0
Toursit1a	0.172978	NA	0	1855	46	35030	0	0.00131144	-0.00131144	0	0
MULE_na110	0.172164	NA	0	1855	45	35031	0	0.00128293	-0.00128293	0	0
MuDR11b	0.171845	NA	0	1855	44	35032	0	0.00125442	-0.00125442	0	0
Gypsy7	0.171845	NA	0	1855	44	35032	0	0.00125442	-0.00125442	0	0
Copia25	0.118425	NA	0	1855	57	35019	0	0.00162504	-0.00162504	0	0
Copia69	0.116802	NA	0	1855	56	35020	0	0.00159653	-0.00159653	0	0
MULE_na128	0.11551	NA	0	1855	55	35021	0	0.00156802	-0.00156802	0	0
MULE_na22	0.114556	NA	0	1855	54	35022	0	0.00153951	-0.00153951	0	0
MULE_na112	0.0790233	NA	0	1855	65	35011	0	0.00185312	-0.00185312	0	0
Gypsy30	0.0761877	NA	0	1855	62	35014	0	0.00176759	-0.00176759	0	0
TRIM3c	0.0757268	NA	0	1855	61	35015	0	0.00173908	-0.00173908	0	0
helD7c	0.0504844	NA	0	1855	69	35007	0	0.00196716	-0.00196716	0	0
helD5xxvii	0.0335613	under_abundant	0	1855	75	35001	0	0.00213821	-0.00213821	0	0
LARD45	0.0335613	under_abundant	0	1855	75	35001	0	0.00213821	-0.00213821	0	0
LARD36a	0.0230921	under_abundant	0	1855	87	34989	0	0.00248033	-0.00248033	0	0
Gypsy48	0.0161315	under_abundant	0	1855	97	34979	0	0.00276542	-0.00276542	0	0
Hop11	0.0155334	under_abundant	0	1855	95	34981	0	0.0027084	-0.0027084	0	0
TRIM26	0.0150648	under_abundant	0	1855	92	34984	0	0.00262288	-0.00262288	0	0
LARD42a	0.0150216	under_abundant	0	1855	91	34985	0	0.00259437	-0.00259437	0	0
Gypsy11	0.0104675	under_abundant	0	1855	103	34973	0	0.00293648	-0.00293648	0	0
MULE_na7b	0.00210904	under_abundant	0	1855	133	34943	0	0.00379177	-0.00379177	0	0
helK1f	0.00139042	under_abundant	0	1855	139	34937	0	0.00396282	-0.00396282	0	0
