# Supplementary material for: The Standing Pool of Genomic Structural Variation in a Natural Population of Mimulus guttatus
Source: Genome Biol Evol. 2013 Dec 12;6(1):53–64. doi: 10.1093/gbe/evt199 (PMC3914686; doi:10.1093/gbe/evt199)
Supplement: Supplementary Data [file supp_evt199_Table_S3.xls]

## Sheet: Supp. Table 1
SAM file bitwise flags for read pair (read1, read2)*	Read pair orientation	Interpretation	DUN proportions	IM109 proportions	IM1145 proportions	IM155 proportions	IM320 proportions	IM479 proportions	IM62 proportions	IM624 proportions	IM693 proportions	IM767 proportions	IM835 proportions	SF proportions
(163, 83)	> <	properly aligned pair	0.533099	0.496242	0.496479	0.49811	0.498499	0.495964	0.498375	0.496314	0.495857	0.496767	0.496385	0.26722
(99, 147)	> <	properly aligned pair	0.464335	0.496385	0.496089	0.497885	0.498257	0.495844	0.498401	0.496628	0.496295	0.496919	0.49703	0.729427
(97, 145)	> <	putative deletion	0.000709885	0.00197915	0.00197776	0.00127626	0.000886882	0.00232157	0.000509775	0.00193249	0.00237251	0.00180369	0.00205151	0.00120288
(161, 81)	> <	putative deletion	0.00062497	0.00197167	0.0019853	0.00119527	0.000850911	0.00236506	0.000498423	0.00194764	0.0023592	0.00181468	0.00202024	0
(129, 65)	> >	putative fwd. strand inversion	0.000121441	0.000525006	0.00053138	0.000234764	0.000240423	0.000549465	0.000288868	0.000470794	0.000462261	0.000376244	0.000379573	0
(65, 129)	> >	putative fwd. strand inversion	0.000139519	0.00053086	0.000529692	0.00023444	0.000229788	0.000556332	0.000296385	0.000460488	0.000486741	0.000393927	0.000383976	0.000594052
(177, 113)	< <	putative rev. strand inversion	0.000108755	0.000519586	0.000550623	0.000227701	0.000202787	0.000544679	0.000291399	0.000480468	0.000481037	0.000400521	0.000383672	0
(113, 177)	< <	putative rev. strand inversion	0.000155214	0.000539099	0.00052249	0.000216426	0.000210462	0.000541557	0.000283959	0.000487619	0.000476759	0.000386035	0.000374562	0.00055822
(145, 97)	< >	putative local duplication	0.000263798	0.000649781	0.000666082	0.000307791	0.000312179	0.000657985	0.000514991	0.000642412	0.00059583	0.000558572	0.000495418	0
(81, 161)	< >	putative local duplication	0.000433599	0.000656935	0.000668107	0.000311679	0.00031033	0.000655175	0.000540611	0.000635892	0.000613892	0.000580351	0.000495722	0.000994172
(83, 163)	< >	putative local duplication	9.19533e-06	5.42026e-07	1.12533e-07	1.29596e-07	0	3.12137e-07	1.53408e-07	3.15475e-07	2.37666e-07	4.99527e-07	3.03658e-07	4.08607e-06
*for all reads pairs mapping >= 29; flag values described on SAM format specification page (http://samtools.sourceforge.net/SAM1.pdf)
